# Supplementary material for: Identification of the main venom protein components of Aphidius ervi, a parasitoid wasp of the aphid model Acyrthosiphon pisum
Source: BMC Genomics. 2014 May 6;15(1):342. doi: 10.1186/1471-2164-15-342 (PMC4035087; doi:10.1186/1471-2164-15-342)
Supplement: Supplementary file 4 — Additional file 4: Table S2: Most abundantly represented transcripts (>10 ESTs) in the A. ervi cDNA libraries. Mixed contigs are highlighted in gray. (XLS 41 KB) [file 12864_2014_6064_MOESM4_ESM.xls]

## Sheet: Feuil1
Table S2. Most abundantly represented transcripts (> 10 ESTs) in the A. ervi cDNA libraries. Mixed contigs are highlighted in gray.
	ESTs1			MASCOT MATCHES2			Best hit with databases4
Unisequence Name	Total	FR	IT	Gland	Reservoir	Signal peptide prediction3	Accession	E-value	Description	InterPro	Putative function
CL1Contig7	319	317	2	141	24	Yes	CAL69624.1	0.0	putative gamma glutamyl transpeptidase [Aphidius ervi]	Gamma-glutamyl transpeptidase	Gamma-glutamyl transpeptidase
CL1Contig2	120	50	70	58	13	Yes	CAL69624.1	0.0	putative gamma glutamyl transpeptidase [Aphidius ervi]	Gamma-glutamyl transpeptidase	Gamma-glutamyl transpeptidase
CL2Contig10	106	106	0
CL1Contig6	100	96	4	19	2	Yes	CAL69624.1	4e-132	putative gamma glutamyl transpeptidase [Aphidius ervi]	Gamma-glutamyl transpeptidase	Gamma-glutamyl transpeptidase
CL2Contig5	67	58	9			Yes
CL1Contig4	60	37	23			Yes	B1P1C0.1	0.026	RecName: Full=U8-theraphotoxin-Cj1a		Toxin-like
CL3Contig4	60	60	0	50	6		XP_001978593.1	1e-23	GG17594 [Drosophila erecta]
CL8Contig1	47	40	7
CL9Contig1	41	34	7	6	2	Yes	XP_003490242.1	4e-26	PREDICTED: serine proteinase stubble-like isoform 2 [Bombus impatiens]	Peptidase S1	Serine protease homologue
CL10Contig1	40	25	15
CL11Contig1	40	34	6
CL6Contig1	40	37	3	15
CL12Contig1	37	34	3
CL3Contig2	35	34	1	12	3		XP_002101210.1	1e-11	GE17494 [Drosophila yakuba]
CL1Contig1	33	27	6			Yes	C7DQX8.1	2.9	RecName: Full=Conotoxin Vi11.3		Toxin-like
CL2Contig4	33	28	5			Yes
CL2Contig2	31	6	25			Yes
CL14Contig1	30	18	12
CL2Contig1	30	24	6	26	1	Yes	XP_002036263.1	4e-10	GM12748 [Drosophila sechellia]
CL15Contig1	27	26	1				XP_624930.1	7e-13	hypothetical protein TcasGA2_TC010626 [Tribolium castaneum]	Uncharacterised protein family, CD034/YQF4
CL16Contig1	26	15	11			Yes	ACY09481.1	6e-92	cytochrome c oxidase subunit III [Aphidius gifuensis]	Cytochrome c oxidase, subunit III	Cytochrome c oxidase
CL17Contig1	26	20	6
CL18Contig1	25	25	0	12	4	Yes	XP_003698157.1	1e-23	PREDICTED: antitrypsin-like [Apis florea]	Serpin	Serpin
CL13Contig1	23	20	3	5		Yes	XP_003700841.1	3e-20	PREDICTED: chymotrypsin-1-like [Megachile rotundata]	Peptidase S1	Serine protease homologue
CL3Contig3	23	21	2	12	5	Yes	XP_001948969.2	1e-27	PREDICTED: leucine-rich repeats and immunoglobulin-like domains protein 1-like [Acyrthosiphon pisum]	Leucine-rich repeat	Leucine rich repeat domain-containing protein
CL2Contig6	21	21	0
CL19Contig1	20	16	4	3
CL24Contig1	20	4	16
CL6Contig2	20	20	0	5
CL25Contig1	17	17	0
CL26Contig1	17	17	0
CL2Contig3	16	16	0			Yes
CL20Contig1	15	6	9	9		Yes	XP_003401050.1	9e-09	PREDICTED: trypsin-1-like [Bombus terrestris]	Peptidase S1	Serine protease homologue
CL28Contig1	15	13	2	67	9	Yes	EFZ20720.1	1e-105	hypothetical protein SINV_11907 [Solenopsis invicta]	Heat shock protein Hsp90	Endoplasmin
CL29Contig1	15	12	3
CL21Contig2	14	11	3
CL27Contig1	14	11	3	1		Yes
CL2Contig11	14	14	0	22	1
CL30Contig1	14	11	3			Yes
CL31Contig1	13	7	6
CL32Contig1	13	12	1	3			XP_003226308.1	3e-09	PREDICTED: low-density lipoprotein receptor-related protein 2-like [Anolis carolinensis]	Six-bladed beta-propeller, TolB-like	Low-density lipoprotein receptor-related protein 2
CL36Contig1	11	4	7
1Number of ESTs (FR: France, IT: Italy).
2Number of matches with peptides.
3Prediction of peptide signal by TargetP.
4Best hit with NR database (SwissProt database for CL1Contig4 and CL1Contig1) with a cut-off E-value of 1e-7 (10 for CL1Contig4 and CL1Contig1)
