# Supplementary material for: Identification of the main venom protein components of Aphidius ervi, a parasitoid wasp of the aphid model Acyrthosiphon pisum
Source: BMC Genomics. 2014 May 6;15(1):342. doi: 10.1186/1471-2164-15-342 (PMC4035087; doi:10.1186/1471-2164-15-342)
Supplement: Supplementary file 5 — Additional file 5: Table S3: Matrix scores and peptides identified by mass spectrometry (R). (XLS 256 KB) [file 12864_2014_6064_MOESM5_ESM.xls]

## Sheet: VG
Table S3. Matrix scores and peptides identified by mass spectrometry (R).
prot_hit_num	prot_acc	prot_score	prot_mass	prot_matches	prot_matches_sig	prot_sequences	prot_sequences_sig	prot_cover	prot_pi	pep_isbold	pep_isunique	pep_exp_mz	pep_exp_mr	pep_exp_z	pep_calc_mr	pep_delta	pep_miss	pep_score	pep_expect	pep_seq	pep_var_mod
1	CL1Contig7	4263	68132	215	133	22	19	27	6.97	1	1	432.734	863.453	2	863.475	-0.0223	0	40.73	0.0048	ALFITDGK
1	CL1Contig7	4263	68132	215	133	22	19	27	6.97	1	1	432.734	863.453	2	863.475	-0.0219	0	27.08	0.11	ALFITDGK
1	CL1Contig7	4263	68132	215	133	22	19	27	6.97	1	1	432.741	863.468	2	863.475	-0.0073	0	41.22	0.0043	ALFITDGK
1	CL1Contig7	4263	68132	215	133	22	19	27	6.97	1	1	432.743	863.471	2	863.475	-0.0047	0	37.57	0.0099	ALFITDGK
1	CL1Contig7	4263	68132	215	133	22	19	27	6.97	1	1	432.744	863.473	2	863.475	-0.0026	0	30.8	0.047	ALFITDGK
1	CL1Contig7	4263	68132	215	133	22	19	27	6.97	1	1	432.744	863.474	2	863.475	-0.0011	0	33.62	0.025	ALFITDGK
1	CL1Contig7	4263	68132	215	133	22	19	27	6.97	1	1	432.746	863.477	2	863.475	0.0013	0	31.57	0.04	ALFITDGK
1	CL1Contig7	4263	68132	215	133	22	19	27	6.97	1	1	432.746	863.477	2	863.475	0.0021	0	37.7	0.0096	ALFITDGK
1	CL1Contig7	4263	68132	215	133	22	19	27	6.97	1	1	432.747	863.48	2	863.475	0.005	0	21.87	0.37	ALFITDGK
1	CL1Contig7	4263	68132	215	133	22	19	27	6.97	1	1	432.748	863.481	2	863.475	0.0057	0	37.57	0.0099	ALFITDGK
1	CL1Contig7	4263	68132	215	133	22	19	27	6.97	1	1	432.749	863.484	2	863.475	0.0087	0	28.93	0.073	ALFITDGK
1	CL1Contig7	4263	68132	215	133	22	19	27	6.97	1	1	432.749	863.484	2	863.475	0.0088	0	30.69	0.048	ALFITDGK
1	CL1Contig7	4263	68132	215	133	22	19	27	6.97	1	1	432.751	863.488	2	863.475	0.013	0	28.08	0.088	ALFITDGK
1	CL1Contig7	4263	68132	215	133	22	19	27	6.97	1	1	432.767	863.519	2	863.475	0.0435	0	21.2	0.43	ALFITDGK
1	CL1Contig7 / CL1Contig2	4263	68132	215	133	22	19	27	6.97	1	1	443.77	885.526	2	885.528	-0.002	0	21.64	0.31	LVIGATGGAK
1	CL1Contig7 / CL1Contig2	4263	68132	215	133	22	19	27	6.97	1	1	443.777	885.539	2	885.528	0.0111	0	43.07	0.0022	LVIGATGGAK
1	CL1Contig7 / CL1Contig2	4263	68132	215	133	22	19	27	6.97	1	1	443.783	885.551	2	885.528	0.0226	0	48.62	0.00062	LVIGATGGAK
1	CL1Contig7 / CL1Contig2	4263	68132	215	133	22	19	27	6.97	1	1	472.72	943.425	2	943.497	-0.0724	1	35.23	0.015	EKAPGDISK
1	CL1Contig7 / CL1Contig2	4263	68132	215	133	22	19	27	6.97	1	1	472.733	943.451	2	943.497	-0.0467	1	41.36	0.0037	EKAPGDISK
1	CL1Contig7 / CL1Contig2	4263	68132	215	133	22	19	27	6.97	1	1	472.745	943.475	2	943.497	-0.0226	1	36.37	0.012	EKAPGDISK
1	CL1Contig7 / CL1Contig2	4263	68132	215	133	22	19	27	6.97	1	1	472.746	943.478	2	943.497	-0.0198	1	45.41	0.0015	EKAPGDISK
1	CL1Contig7 / CL1Contig2	4263	68132	215	133	22	19	27	6.97	1	1	472.749	943.483	2	943.497	-0.0148	1	32.51	0.028	EKAPGDISK
1	CL1Contig7 / CL1Contig2	4263	68132	215	133	22	19	27	6.97	1	1	472.752	943.489	2	943.497	-0.0085	1	38.68	0.0069	EKAPGDISK
1	CL1Contig7 / CL1Contig2	4263	68132	215	133	22	19	27	6.97	1	1	472.755	943.495	2	943.497	-0.0025	1	31.95	0.032	EKAPGDISK
1	CL1Contig7 / CL1Contig2	4263	68132	215	133	22	19	27	6.97	1	1	472.755	943.496	2	943.497	-0.0012	1	40.54	0.0045	EKAPGDISK
1	CL1Contig7 / CL1Contig2	4263	68132	215	133	22	19	27	6.97	1	1	472.756	943.498	2	943.497	0.0004	1	36.09	0.012	EKAPGDISK
1	CL1Contig7 / CL1Contig2	4263	68132	215	133	22	19	27	6.97	1	1	472.757	943.499	2	943.497	0.0014	1	27.5	0.09	EKAPGDISK
1	CL1Contig7 / CL1Contig2	4263	68132	215	133	22	19	27	6.97	1	1	472.758	943.502	2	943.497	0.0049	1	44.15	0.002	EKAPGDISK
1	CL1Contig7 / CL1Contig2	4263	68132	215	133	22	19	27	6.97	1	1	474.717	947.419	2	947.482	-0.063	0	42.63	0.0025	NVDFLNAR
1	CL1Contig7 / CL1Contig2	4263	68132	215	133	22	19	27	6.97	1	1	474.725	947.436	2	947.482	-0.0468	0	42.76	0.0024	NVDFLNAR
1	CL1Contig7 / CL1Contig2	4263	68132	215	133	22	19	27	6.97	1	1	474.727	947.44	2	947.482	-0.0423	0	30.04	0.045	NVDFLNAR
1	CL1Contig7 / CL1Contig2	4263	68132	215	133	22	19	27	6.97	1	1	474.737	947.46	2	947.482	-0.0226	0	28.69	0.062	NVDFLNAR
1	CL1Contig7 / CL1Contig2	4263	68132	215	133	22	19	27	6.97	1	1	474.738	947.461	2	947.482	-0.0214	0	39.34	0.0053	NVDFLNAR
1	CL1Contig7 / CL1Contig2	4263	68132	215	133	22	19	27	6.97	1	1	474.738	947.462	2	947.482	-0.0203	0	34.7	0.016	NVDFLNAR
1	CL1Contig7 / CL1Contig2	4263	68132	215	133	22	19	27	6.97	1	1	474.74	947.466	2	947.482	-0.0159	0	42.41	0.0026	NVDFLNAR
1	CL1Contig7 / CL1Contig2	4263	68132	215	133	22	19	27	6.97	1	1	474.741	947.467	2	947.482	-0.0159	0	20.01	0.46	NVDFLNAR
1	CL1Contig7 / CL1Contig2	4263	68132	215	133	22	19	27	6.97	1	1	474.741	947.468	2	947.482	-0.0149	0	34.82	0.015	NVDFLNAR
1	CL1Contig7 / CL1Contig2	4263	68132	215	133	22	19	27	6.97	1	1	474.741	947.468	2	947.482	-0.0144	0	25.06	0.14	NVDFLNAR
1	CL1Contig7 / CL1Contig2	4263	68132	215	133	22	19	27	6.97	1	1	474.746	947.477	2	947.482	-0.0052	0	20.24	0.43	NVDFLNAR
1	CL1Contig7 / CL1Contig2	4263	68132	215	133	22	19	27	6.97	1	1	474.747	947.48	2	947.482	-0.0029	0	41.7	0.0031	NVDFLNAR
1	CL1Contig7 / CL1Contig2	4263	68132	215	133	22	19	27	6.97	1	1	474.748	947.481	2	947.482	-0.002	0	27.74	0.077	NVDFLNAR
1	CL1Contig7 / CL1Contig2	4263	68132	215	133	22	19	27	6.97	1	1	474.75	947.484	2	947.482	0.0019	0	32.4	0.026	NVDFLNAR
1	CL1Contig7 / CL1Contig2	4263	68132	215	133	22	19	27	6.97	1	1	474.75	947.486	2	947.482	0.0033	0	42.25	0.0027	NVDFLNAR
1	CL1Contig7 / CL1Contig2	4263	68132	215	133	22	19	27	6.97	1	1	474.751	947.487	2	947.482	0.0046	0	20.02	0.46	NVDFLNAR
1	CL1Contig7 / CL1Contig2	4263	68132	215	133	22	19	27	6.97	1	1	474.751	947.488	2	947.482	0.0054	0	29.62	0.05	NVDFLNAR
1	CL1Contig7 / CL1Contig2	4263	68132	215	133	22	19	27	6.97	1	1	474.752	947.489	2	947.482	0.0064	0	36.75	0.0097	NVDFLNAR
1	CL1Contig7 / CL1Contig2	4263	68132	215	133	22	19	27	6.97	1	1	474.752	947.489	2	947.482	0.0069	0	23.7	0.2	NVDFLNAR
1	CL1Contig7 / CL1Contig2	4263	68132	215	133	22	19	27	6.97	1	1	474.752	947.49	2	947.482	0.0073	0	25.38	0.13	NVDFLNAR
1	CL1Contig7 / CL1Contig2	4263	68132	215	133	22	19	27	6.97	1	1	474.752	947.49	2	947.482	0.0073	0	26.77	0.097	NVDFLNAR
1	CL1Contig7 / CL1Contig2	4263	68132	215	133	22	19	27	6.97	1	1	474.752	947.49	2	947.482	0.0079	0	23.56	0.2	NVDFLNAR
1	CL1Contig7 / CL1Contig2	4263	68132	215	133	22	19	27	6.97	1	1	474.755	947.495	2	947.482	0.0129	0	30.77	0.038	NVDFLNAR
1	CL1Contig7 / CL1Contig2	4263	68132	215	133	22	19	27	6.97	1	1	474.755	947.496	2	947.482	0.0138	0	22.27	0.27	NVDFLNAR
1	CL1Contig7 / CL1Contig2	4263	68132	215	133	22	19	27	6.97	1	1	474.775	947.535	2	947.482	0.0526	0	20.7	0.39	NVDFLNAR
1	CL1Contig7 / CL1Contig2	4263	68132	215	133	22	19	27	6.97	1	1	475.233	948.45	2	947.482	0.9679	0	42.81	0.0023	NVDFLNAR
1	CL1Contig7 / CL1Contig2	4263	68132	215	133	22	19	27	6.97	1	1	475.243	948.471	2	947.482	0.989	0	39.42	0.0051	NVDFLNAR
1	CL1Contig7	4263	68132	215	133	22	19	27	6.97	1	1	479.228	956.441	2	956.46	-0.0196	1	30.37	0.042	EGADKFYK
1	CL1Contig7	4263	68132	215	133	22	19	27	6.97	1	1	494.201	986.388	2	986.438	-0.0504	0	21.16	0.34	TMTSDAYAK
1	CL1Contig7	4263	68132	215	133	22	19	27	6.97	1	1	494.223	986.431	2	986.438	-0.0074	0	21.03	0.35	TMTSDAYAK
1	CL1Contig7	4263	68132	215	133	22	19	27	6.97	1	1	502.225	1002.44	2	1002.43	0.0032	0	38.18	0.0069	TMTSDAYAK	Oxidation (M)
1	CL1Contig7	4263	68132	215	133	22	19	27	6.97	1	1	516.254	1030.49	2	1030.53	-0.0355	1	24.15	0.17	APGDISKESK
1	CL1Contig7	4263	68132	215	133	22	19	27	6.97	1	1	516.263	1030.51	2	1030.53	-0.0187	1	37.9	0.0073	APGDISKESK
1	CL1Contig7	4263	68132	215	133	22	19	27	6.97	1	1	516.264	1030.51	2	1030.53	-0.017	1	21.58	0.31	APGDISKESK
1	CL1Contig7	4263	68132	215	133	22	19	27	6.97	1	1	516.266	1030.52	2	1030.53	-0.0118	1	58.09	7e-05	APGDISKESK
1	CL1Contig7	4263	68132	215	133	22	19	27	6.97	1	1	553.324	1104.63	2	1104.65	-0.0207	1	28.92	0.057	ALFITDGKLK
1	CL1Contig7	4263	68132	215	133	22	19	27	6.97	1	1	553.327	1104.64	2	1104.65	-0.0143	1	37.94	0.0071	ALFITDGKLK
1	CL1Contig7	4263	68132	215	133	22	19	27	6.97	1	1	553.332	1104.65	2	1104.65	-0.0058	1	25.29	0.13	ALFITDGKLK
1	CL1Contig7	4263	68132	215	133	22	19	27	6.97	1	1	553.332	1104.65	2	1104.65	-0.0055	1	40.57	0.0039	ALFITDGKLK
1	CL1Contig7	4263	68132	215	133	22	19	27	6.97	1	1	553.332	1104.65	2	1104.65	-0.0046	1	28.07	0.069	ALFITDGKLK
1	CL1Contig7	4263	68132	215	133	22	19	27	6.97	1	1	553.333	1104.65	2	1104.65	-0.0023	1	39.84	0.0046	ALFITDGKLK
1	CL1Contig7	4263	68132	215	133	22	19	27	6.97	1	1	553.335	1104.66	2	1104.65	0.001	1	43.85	0.0018	ALFITDGKLK
1	CL1Contig7	4263	68132	215	133	22	19	27	6.97	1	1	553.335	1104.66	2	1104.65	0.0012	1	21.11	0.34	ALFITDGKLK
1	CL1Contig7	4263	68132	215	133	22	19	27	6.97	1	1	553.336	1104.66	2	1104.65	0.003	1	33.64	0.019	ALFITDGKLK
1	CL1Contig7	4263	68132	215	133	22	19	27	6.97	1	1	553.337	1104.66	2	1104.65	0.0047	1	29.95	0.045	ALFITDGKLK
1	CL1Contig7	4263	68132	215	133	22	19	27	6.97	1	1	553.337	1104.66	2	1104.65	0.0051	1	44.57	0.0015	ALFITDGKLK
1	CL1Contig7	4263	68132	215	133	22	19	27	6.97	1	1	553.337	1104.66	2	1104.65	0.0053	1	31.65	0.03	ALFITDGKLK
1	CL1Contig7	4263	68132	215	133	22	19	27	6.97	1	1	553.338	1104.66	2	1104.65	0.0073	1	29.8	0.046	ALFITDGKLK
1	CL1Contig7	4263	68132	215	133	22	19	27	6.97	1	1	553.338	1104.66	2	1104.65	0.0079	1	29.04	0.055	ALFITDGKLK
1	CL1Contig7	4263	68132	215	133	22	19	27	6.97	1	1	553.339	1104.66	2	1104.65	0.0084	1	39.08	0.0055	ALFITDGKLK
1	CL1Contig7	4263	68132	215	133	22	19	27	6.97	1	1	553.341	1104.67	2	1104.65	0.0127	1	34.58	0.015	ALFITDGKLK
1	CL1Contig7	4263	68132	215	133	22	19	27	6.97	1	1	553.342	1104.67	2	1104.65	0.0157	1	33.3	0.021	ALFITDGKLK
1	CL1Contig7	4263	68132	215	133	22	19	27	6.97	1	1	553.344	1104.67	2	1104.65	0.0195	1	30.07	0.044	ALFITDGKLK
1	CL1Contig7	4263	68132	215	133	22	19	27	6.97	1	1	566.265	1130.51	2	1130.53	-0.0131	1	43.4	0.0018	TMTSDAYAKK	Oxidation (M)
1	CL1Contig7	4263	68132	215	133	22	19	27	6.97	1	1	573.329	1144.64	2	1144.68	-0.0383	0	33.92	0.016	ITTAVSSVLVR
1	CL1Contig7	4263	68132	215	133	22	19	27	6.97	1	1	573.338	1144.66	2	1144.68	-0.0203	0	25.14	0.12	ITTAVSSVLVR
1	CL1Contig7	4263	68132	215	133	22	19	27	6.97	1	1	573.342	1144.67	2	1144.68	-0.0121	0	58.87	5e-05	ITTAVSSVLVR
1	CL1Contig7	4263	68132	215	133	22	19	27	6.97	1	1	573.342	1144.67	2	1144.68	-0.0121	0	33.93	0.016	ITTAVSSVLVR
1	CL1Contig7	4263	68132	215	133	22	19	27	6.97	1	1	573.343	1144.67	2	1144.68	-0.0108	0	32.01	0.024	ITTAVSSVLVR
1	CL1Contig7	4263	68132	215	133	22	19	27	6.97	1	1	573.344	1144.67	2	1144.68	-0.0085	0	57.92	6.2e-05	ITTAVSSVLVR
1	CL1Contig7	4263	68132	215	133	22	19	27	6.97	1	1	573.344	1144.67	2	1144.68	-0.0079	0	78.1	5.9e-07	ITTAVSSVLVR
1	CL1Contig7	4263	68132	215	133	22	19	27	6.97	1	1	573.345	1144.68	2	1144.68	-0.0061	0	70.01	3.8e-06	ITTAVSSVLVR
1	CL1Contig7	4263	68132	215	133	22	19	27	6.97	1	1	573.345	1144.68	2	1144.68	-0.0059	0	30.69	0.033	ITTAVSSVLVR
1	CL1Contig7	4263	68132	215	133	22	19	27	6.97	1	1	573.346	1144.68	2	1144.68	-0.0043	0	51.64	0.00026	ITTAVSSVLVR
1	CL1Contig7	4263	68132	215	133	22	19	27	6.97	1	1	573.347	1144.68	2	1144.68	-0.0016	0	31.07	0.03	ITTAVSSVLVR
1	CL1Contig7	4263	68132	215	133	22	19	27	6.97	1	1	573.351	1144.69	2	1144.68	0.0061	0	54.01	0.00015	ITTAVSSVLVR
1	CL1Contig7	4263	68132	215	133	22	19	27	6.97	1	1	573.352	1144.69	2	1144.68	0.0084	0	35.46	0.011	ITTAVSSVLVR
1	CL1Contig7	4263	68132	215	133	22	19	27	6.97	1	1	573.354	1144.69	2	1144.68	0.0121	0	35.44	0.011	ITTAVSSVLVR
1	CL1Contig7	4263	68132	215	133	22	19	27	6.97	1	1	573.355	1144.69	2	1144.68	0.0129	0	51.26	0.00029	ITTAVSSVLVR
1	CL1Contig7	4263	68132	215	133	22	19	27	6.97	1	1	573.356	1144.7	2	1144.68	0.0148	0	59.7	4.1e-05	ITTAVSSVLVR
1	CL1Contig7	4263	68132	215	133	22	19	27	6.97	1	1	573.356	1144.7	2	1144.68	0.0151	0	32.52	0.021	ITTAVSSVLVR
1	CL1Contig7	4263	68132	215	133	22	19	27	6.97	1	1	573.358	1144.7	2	1144.68	0.0198	0	30.18	0.037	ITTAVSSVLVR
1	CL1Contig7	4263	68132	215	133	22	19	27	6.97	1	1	573.358	1144.7	2	1144.68	0.02	0	55.28	0.00011	ITTAVSSVLVR
1	CL1Contig7	4263	68132	215	133	22	19	27	6.97	1	1	573.365	1144.71	2	1144.68	0.0328	0	60.03	3.8e-05	ITTAVSSVLVR
1	CL1Contig7	4263	68132	215	133	22	19	27	6.97	1	1	573.37	1144.72	2	1144.68	0.0431	0	51.49	0.00027	ITTAVSSVLVR
1	CL1Contig7	4263	68132	215	133	22	19	27	6.97	1	1	573.374	1144.73	2	1144.68	0.0508	0	20.45	0.34	ITTAVSSVLVR
1	CL1Contig7	4263	68132	215	133	22	19	27	6.97	1	1	573.379	1144.74	2	1144.68	0.0619	0	63.64	1.6e-05	ITTAVSSVLVR
1	CL1Contig7	4263	68132	215	133	22	19	27	6.97	1	1	573.395	1144.78	2	1144.68	0.0938	0	55.7	0.0001	ITTAVSSVLVR
1	CL1Contig7	4263	68132	215	133	22	19	27	6.97	1	1	573.396	1144.78	2	1144.68	0.0959	0	27.36	0.068	ITTAVSSVLVR
1	CL1Contig7	4263	68132	215	133	22	19	27	6.97	1	1	573.795	1145.58	2	1145.59	-0.0168	0	57.26	7.4e-05	AIDSSADIINK
1	CL1Contig7	4263	68132	215	133	22	19	27	6.97	1	1	573.796	1145.58	2	1145.59	-0.0154	0	51.4	0.00028	AIDSSADIINK
1	CL1Contig7	4263	68132	215	133	22	19	27	6.97	1	1	573.802	1145.59	2	1145.59	-0.0026	0	39.16	0.0048	AIDSSADIINK
1	CL1Contig7 / CL1Contig2	4263	68132	215	133	22	19	27	6.97	1	1	574.806	1147.6	2	1147.6	-0.0054	0	72.22	2.3e-06	GITSAICALSR
1	CL1Contig7 / CL1Contig2	4263	68132	215	133	22	19	27	6.97	1	1	574.806	1147.6	2	1147.6	-0.005	0	63.64	1.7e-05	GITSAICALSR
1	CL1Contig7 / CL1Contig2	4263	68132	215	133	22	19	27	6.97	1	1	574.808	1147.6	2	1147.6	0.0006	0	42.16	0.0024	GITSAICALSR
1	CL1Contig7 / CL1Contig2	4263	68132	215	133	22	19	27	6.97	1	1	574.81	1147.61	2	1147.6	0.004	0	52.13	0.00024	GITSAICALSR
1	CL1Contig7 / CL1Contig2	4263	68132	215	133	22	19	27	6.97	1	1	574.813	1147.61	2	1147.6	0.0105	0	60.13	3.8e-05	GITSAICALSR
1	CL1Contig7 / CL1Contig2	4263	68132	215	133	22	19	27	6.97	1	1	574.814	1147.61	2	1147.6	0.0121	0	60.31	3.6e-05	GITSAICALSR
1	CL1Contig7 / CL1Contig2	4263	68132	215	133	22	19	27	6.97	1	1	574.815	1147.62	2	1147.6	0.0131	0	67.32	7.2e-06	GITSAICALSR
1	CL1Contig7 / CL1Contig2	4263	68132	215	133	22	19	27	6.97	1	1	574.815	1147.62	2	1147.6	0.0132	0	70.33	3.6e-06	GITSAICALSR
1	CL1Contig7 / CL1Contig2	4263	68132	215	133	22	19	27	6.97	1	1	574.817	1147.62	2	1147.6	0.0181	0	61.83	2.5e-05	GITSAICALSR
1	CL1Contig7 / CL1Contig2	4263	68132	215	133	22	19	27	6.97	1	1	574.818	1147.62	2	1147.6	0.0195	0	53.76	0.00016	GITSAICALSR
1	CL1Contig7 / CL1Contig2	4263	68132	215	133	22	19	27	6.97	1	1	574.819	1147.62	2	1147.6	0.0222	0	53.96	0.00016	GITSAICALSR
1	CL1Contig7 / CL1Contig2	4263	68132	215	133	22	19	27	6.97	1	1	574.821	1147.63	2	1147.6	0.0259	0	69.87	4e-06	GITSAICALSR
1	CL1Contig7 / CL1Contig2	4263	68132	215	133	22	19	27	6.97	1	1	574.828	1147.64	2	1147.6	0.0389	0	62.97	2e-05	GITSAICALSR
1	CL1Contig7 / CL1Contig2	4263	68132	215	133	22	19	27	6.97	1	1	574.829	1147.64	2	1147.6	0.0413	0	21.76	0.26	GITSAICALSR
1	CL1Contig7 / CL1Contig2	4263	68132	215	133	22	19	27	6.97	1	1	574.834	1147.65	2	1147.6	0.051	0	62.99	1.9e-05	GITSAICALSR
1	CL1Contig7 / CL1Contig2	4263	68132	215	133	22	19	27	6.97	1	1	574.858	1147.7	2	1147.6	0.0996	0	29.65	0.042	GITSAICALSR
1	CL1Contig7 / CL1Contig2	4263	68132	215	133	22	19	27	6.97	1	1	574.861	1147.71	2	1147.6	0.105	0	39.15	0.0047	GITSAICALSR
1	CL1Contig7 / CL1Contig2	4263	68132	215	133	22	19	27	6.97	1	1	594.792	1187.57	2	1187.58	-0.0098	0	20.3	0.38	EGDSILGVADGR
1	CL1Contig7	4263	68132	215	133	22	19	27	6.97	1	1	630.346	1258.68	2	1258.68	0.0003	0	78.73	5.1e-07	GNIATSIIDDLK
1	CL1Contig7	4263	68132	215	133	22	19	27	6.97	1	1	630.346	1258.68	2	1258.68	0.0015	0	66.68	8.2e-06	GNIATSIIDDLK
1	CL1Contig7	4263	68132	215	133	22	19	27	6.97	1	1	630.346	1258.68	2	1258.68	0.0017	0	48.59	0.00053	GNIATSIIDDLK
1	CL1Contig7	4263	68132	215	133	22	19	27	6.97	1	1	630.351	1258.69	2	1258.68	0.0095	0	81.28	2.9e-07	GNIATSIIDDLK
1	CL1Contig7	4263	68132	215	133	22	19	27	6.97	1	1	630.356	1258.7	2	1258.68	0.02	0	75.04	1.2e-06	GNIATSIIDDLK
1	CL1Contig7 / CL1Contig2	4263	68132	215	133	22	19	27	6.97	1	1	421.225	1260.65	3	1260.66	-0.0044	1	68.5	5e-06	ANKNVDFLNAR
1	CL1Contig7	4263	68132	215	133	22	19	27	6.97	1	1	430.203	1287.59	3	1287.67	-0.08	2	95.17	1.1e-08	EKAPGDISKESK
1	CL1Contig7	4263	68132	215	133	22	19	27	6.97	1	1	430.219	1287.63	3	1287.67	-0.0323	2	73.03	1.8e-06	EKAPGDISKESK
1	CL1Contig7	4263	68132	215	133	22	19	27	6.97	1	1	644.83	1287.64	2	1287.67	-0.0221	2	77.19	7.1e-07	EKAPGDISKESK
1	CL1Contig7	4263	68132	215	133	22	19	27	6.97	1	1	430.223	1287.65	3	1287.67	-0.0199	2	54.88	0.00012	EKAPGDISKESK
1	CL1Contig7	4263	68132	215	133	22	19	27	6.97	1	1	430.223	1287.65	3	1287.67	-0.0194	2	84.33	1.4e-07	EKAPGDISKESK
1	CL1Contig7	4263	68132	215	133	22	19	27	6.97	1	1	430.226	1287.65	3	1287.67	-0.0125	2	58.12	5.7e-05	EKAPGDISKESK
1	CL1Contig7	4263	68132	215	133	22	19	27	6.97	1	1	430.226	1287.66	3	1287.67	-0.0115	2	38.35	0.0054	EKAPGDISKESK
1	CL1Contig7	4263	68132	215	133	22	19	27	6.97	1	1	430.227	1287.66	3	1287.67	-0.0073	2	59.69	4e-05	EKAPGDISKESK
1	CL1Contig7	4263	68132	215	133	22	19	27	6.97	1	1	644.838	1287.66	2	1287.67	-0.0063	2	71.22	2.8e-06	EKAPGDISKESK
1	CL1Contig7	4263	68132	215	133	22	19	27	6.97	1	1	644.838	1287.66	2	1287.67	-0.0059	2	23.88	0.15	EKAPGDISKESK
1	CL1Contig7	4263	68132	215	133	22	19	27	6.97	1	1	644.84	1287.67	2	1287.67	-0.0015	2	47.24	0.0007	EKAPGDISKESK
1	CL1Contig7	4263	68132	215	133	22	19	27	6.97	1	1	644.845	1287.68	2	1287.67	0.0082	2	77.25	7e-07	EKAPGDISKESK
1	CL1Contig7 / CL1Contig2	4263	68132	215	133	22	19	27	6.97	1	1	672.848	1343.68	2	1343.68	0.0014	1	22.64	0.18	EGDSILGVADGRR
1	CL1Contig7 / CL1Contig2	4263	68132	215	133	22	19	27	6.97	1	1	448.906	1343.7	3	1343.68	0.0177	1	46.62	0.00071	EGDSILGVADGRR
1	CL1Contig7 / CL1Contig2	4263	68132	215	133	22	19	27	6.97	1	1	672.859	1343.7	2	1343.68	0.023	1	25.42	0.094	EGDSILGVADGRR
1	CL1Contig7	4263	68132	215	133	22	19	27	6.97	1	1	470.261	1407.76	3	1407.78	-0.0137	1	58.97	4.2e-05	LSEIWKYSIAAK
1	CL1Contig7	4263	68132	215	133	22	19	27	6.97	1	1	704.897	1407.78	2	1407.78	0.0033	1	53.55	0.00015	LSEIWKYSIAAK
1	CL1Contig7	4263	68132	215	133	22	19	27	6.97	1	1	573.262	1716.77	3	1716.86	-0.0949	1	87.84	4.2e-08	EGDLVTPDKLCETLK
1	CL1Contig7	4263	68132	215	133	22	19	27	6.97	1	1	573.276	1716.81	3	1716.86	-0.0547	1	79.27	3.1e-07	EGDLVTPDKLCETLK
1	CL1Contig7	4263	68132	215	133	22	19	27	6.97	1	1	573.278	1716.81	3	1716.86	-0.0477	1	73.66	1.1e-06	EGDLVTPDKLCETLK
1	CL1Contig7	4263	68132	215	133	22	19	27	6.97	1	1	573.279	1716.82	3	1716.86	-0.0437	1	38.55	0.0036	EGDLVTPDKLCETLK
1	CL1Contig7	4263	68132	215	133	22	19	27	6.97	1	1	573.281	1716.82	3	1716.86	-0.0393	1	31.86	0.017	EGDLVTPDKLCETLK
1	CL1Contig7	4263	68132	215	133	22	19	27	6.97	1	1	573.282	1716.82	3	1716.86	-0.0378	1	64.61	9e-06	EGDLVTPDKLCETLK
1	CL1Contig7	4263	68132	215	133	22	19	27	6.97	1	1	573.283	1716.83	3	1716.86	-0.0322	1	93.44	1.2e-08	EGDLVTPDKLCETLK
1	CL1Contig7	4263	68132	215	133	22	19	27	6.97	1	1	859.422	1716.83	2	1716.86	-0.0301	1	61.09	2e-05	EGDLVTPDKLCETLK
1	CL1Contig7	4263	68132	215	133	22	19	27	6.97	1	1	573.286	1716.84	3	1716.86	-0.024	1	88.28	3.9e-08	EGDLVTPDKLCETLK
1	CL1Contig7	4263	68132	215	133	22	19	27	6.97	1	1	573.286	1716.84	3	1716.86	-0.0239	1	88.12	4e-08	EGDLVTPDKLCETLK
1	CL1Contig7	4263	68132	215	133	22	19	27	6.97	1	1	859.431	1716.85	2	1716.86	-0.0138	1	60.02	2.6e-05	EGDLVTPDKLCETLK
1	CL1Contig7	4263	68132	215	133	22	19	27	6.97	1	1	573.29	1716.85	3	1716.86	-0.0123	1	85.47	7.4e-08	EGDLVTPDKLCETLK
1	CL1Contig7	4263	68132	215	133	22	19	27	6.97	1	1	573.292	1716.85	3	1716.86	-0.0064	1	60.88	2.1e-05	EGDLVTPDKLCETLK
1	CL1Contig7	4263	68132	215	133	22	19	27	6.97	1	1	573.293	1716.86	3	1716.86	-0.0043	1	30.48	0.024	EGDLVTPDKLCETLK
1	CL1Contig7	4263	68132	215	133	22	19	27	6.97	1	1	573.294	1716.86	3	1716.86	-0.0009	1	22.95	0.13	EGDLVTPDKLCETLK
1	CL1Contig7	4263	68132	215	133	22	19	27	6.97	1	1	573.296	1716.87	3	1716.86	0.0052	1	60.19	2.5e-05	EGDLVTPDKLCETLK
1	CL1Contig7	4263	68132	215	133	22	19	27	6.97	1	1	573.296	1716.87	3	1716.86	0.0069	1	56.12	6.4e-05	EGDLVTPDKLCETLK
1	CL1Contig7	4263	68132	215	133	22	19	27	6.97	1	1	573.301	1716.88	3	1716.86	0.0209	1	76.05	6.5e-07	EGDLVTPDKLCETLK
1	CL1Contig7	4263	68132	215	133	22	19	27	6.97	1	1	866.911	1731.81	2	1731.89	-0.0813	1	142.92	1.4e-13	AIDSSADIINKDETLK
1	CL1Contig7	4263	68132	215	133	22	19	27	6.97	1	1	578.278	1731.81	3	1731.89	-0.0785	1	126.75	5.7e-12	AIDSSADIINKDETLK
1	CL1Contig7	4263	68132	215	133	22	19	27	6.97	1	1	578.283	1731.83	3	1731.89	-0.0614	1	96.48	6e-09	AIDSSADIINKDETLK
1	CL1Contig7	4263	68132	215	133	22	19	27	6.97	1	1	578.284	1731.83	3	1731.89	-0.0574	1	61.28	2e-05	AIDSSADIINKDETLK
1	CL1Contig7	4263	68132	215	133	22	19	27	6.97	1	1	578.286	1731.84	3	1731.89	-0.0535	1	48.45	0.00038	AIDSSADIINKDETLK
1	CL1Contig7	4263	68132	215	133	22	19	27	6.97	1	1	578.287	1731.84	3	1731.89	-0.0494	1	76.56	5.9e-07	AIDSSADIINKDETLK
1	CL1Contig7	4263	68132	215	133	22	19	27	6.97	1	1	866.929	1731.84	2	1731.89	-0.0453	1	112.34	1.6e-10	AIDSSADIINKDETLK
1	CL1Contig7	4263	68132	215	133	22	19	27	6.97	1	1	578.291	1731.85	3	1731.89	-0.0382	1	74.59	9.3e-07	AIDSSADIINKDETLK
1	CL1Contig7	4263	68132	215	133	22	19	27	6.97	1	1	866.934	1731.85	2	1731.89	-0.0358	1	105.12	8.3e-10	AIDSSADIINKDETLK
1	CL1Contig7	4263	68132	215	133	22	19	27	6.97	1	1	578.292	1731.86	3	1731.89	-0.034	1	118.4	3.9e-11	AIDSSADIINKDETLK
1	CL1Contig7	4263	68132	215	133	22	19	27	6.97	1	1	578.293	1731.86	3	1731.89	-0.0325	1	90.68	2.3e-08	AIDSSADIINKDETLK
1	CL1Contig7	4263	68132	215	133	22	19	27	6.97	1	1	578.295	1731.86	3	1731.89	-0.0271	1	50.91	0.00022	AIDSSADIINKDETLK
1	CL1Contig7	4263	68132	215	133	22	19	27	6.97	1	1	866.941	1731.87	2	1731.89	-0.0224	1	130.63	2.3e-12	AIDSSADIINKDETLK
1	CL1Contig7	4263	68132	215	133	22	19	27	6.97	1	1	578.298	1731.87	3	1731.89	-0.0152	1	27.01	0.053	AIDSSADIINKDETLK
1	CL1Contig7	4263	68132	215	133	22	19	27	6.97	1	1	578.299	1731.87	3	1731.89	-0.0152	1	63.31	1.3e-05	AIDSSADIINKDETLK
1	CL1Contig7	4263	68132	215	133	22	19	27	6.97	1	1	578.299	1731.87	3	1731.89	-0.0144	1	46.38	0.00062	AIDSSADIINKDETLK
1	CL1Contig7	4263	68132	215	133	22	19	27	6.97	1	1	578.299	1731.87	3	1731.89	-0.0141	1	40.39	0.0025	AIDSSADIINKDETLK
1	CL1Contig7	4263	68132	215	133	22	19	27	6.97	1	1	578.299	1731.88	3	1731.89	-0.0131	1	69.69	2.9e-06	AIDSSADIINKDETLK
1	CL1Contig7	4263	68132	215	133	22	19	27	6.97	1	1	866.948	1731.88	2	1731.89	-0.0074	1	114.02	1.1e-10	AIDSSADIINKDETLK
1	CL1Contig7	4263	68132	215	133	22	19	27	6.97	1	1	866.948	1731.88	2	1731.89	-0.007	1	143.02	1.3e-13	AIDSSADIINKDETLK
1	CL1Contig7	4263	68132	215	133	22	19	27	6.97	1	1	578.307	1731.9	3	1731.89	0.0096	1	51.46	0.00019	AIDSSADIINKDETLK
1	CL1Contig7	4263	68132	215	133	22	19	27	6.97	1	1	866.958	1731.9	2	1731.89	0.0122	1	72.92	1.4e-06	AIDSSADIINKDETLK
1	CL1Contig7	4263	68132	215	133	22	19	27	6.97	1	1	620.986	1859.94	3	1859.98	-0.0467	2	132.89	1.1e-12	KAIDSSADIINKDETLK
1	CL1Contig7	4263	68132	215	133	22	19	27	6.97	1	1	620.999	1859.98	3	1859.98	-0.0084	2	96.82	4.6e-09	KAIDSSADIINKDETLK
1	CL1Contig7	4263	68132	215	133	22	19	27	6.97	1	1	621	1859.98	3	1859.98	-0.0067	2	40.81	0.0018	KAIDSSADIINKDETLK
1	CL1Contig7	4263	68132	215	133	22	19	27	6.97	1	1	621.001	1859.98	3	1859.98	-0.0037	2	87.68	3.8e-08	KAIDSSADIINKDETLK
1	CL1Contig7	4263	68132	215	133	22	19	27	6.97	1	1	652.001	1952.98	3	1953.03	-0.0514	0	122.97	1e-11	TGVNSIAVPGEIAGYAVAHK
1	CL1Contig7	4263	68132	215	133	22	19	27	6.97	1	1	652.007	1953	3	1953.03	-0.0327	0	123.19	9.7e-12	TGVNSIAVPGEIAGYAVAHK
1	CL1Contig7	4263	68132	215	133	22	19	27	6.97	1	1	652.011	1953.01	3	1953.03	-0.0217	0	128.34	3e-12	TGVNSIAVPGEIAGYAVAHK
1	CL1Contig7	4263	68132	215	133	22	19	27	6.97	1	1	652.012	1953.01	3	1953.03	-0.0172	0	120.9	1.6e-11	TGVNSIAVPGEIAGYAVAHK
1	CL1Contig7	4263	68132	215	133	22	19	27	6.97	1	1	652.013	1953.02	3	1953.03	-0.0158	0	113.59	8.8e-11	TGVNSIAVPGEIAGYAVAHK
1	CL1Contig7	4263	68132	215	133	22	19	27	6.97	1	1	652.013	1953.02	3	1953.03	-0.0137	0	116.2	4.8e-11	TGVNSIAVPGEIAGYAVAHK
1	CL1Contig7	4263	68132	215	133	22	19	27	6.97	1	1	977.519	1953.02	2	1953.03	-0.0085	0	73.99	8.1e-07	TGVNSIAVPGEIAGYAVAHK
1	CL1Contig7	4263	68132	215	133	22	19	27	6.97	1	1	652.018	1953.03	3	1953.03	-0.0012	0	117.39	3.7e-11	TGVNSIAVPGEIAGYAVAHK
1	CL1Contig7	4263	68132	215	133	22	19	27	6.97	1	1	652.018	1953.03	3	1953.03	0.0004	0	50.25	0.00019	TGVNSIAVPGEIAGYAVAHK
1	CL1Contig7	4263	68132	215	133	22	19	27	6.97	1	1	652.019	1953.03	3	1953.03	0.0029	0	52.68	0.00011	TGVNSIAVPGEIAGYAVAHK
1	CL1Contig7	4263	68132	215	133	22	19	27	6.97	1	1	652.02	1953.04	3	1953.03	0.006	0	81.61	1.4e-07	TGVNSIAVPGEIAGYAVAHK
1	CL1Contig7	4263	68132	215	133	22	19	27	6.97	1	1	652.02	1953.04	3	1953.03	0.0077	0	69.2	2.4e-06	TGVNSIAVPGEIAGYAVAHK
1	CL1Contig7	4263	68132	215	133	22	19	27	6.97	1	1	652.021	1953.04	3	1953.03	0.009	0	95.61	5.6e-09	TGVNSIAVPGEIAGYAVAHK
1	CL1Contig7	4263	68132	215	133	22	19	27	6.97	1	1	652.021	1953.04	3	1953.03	0.0091	0	66.2	4.8e-06	TGVNSIAVPGEIAGYAVAHK
1	CL1Contig7	4263	68132	215	133	22	19	27	6.97	1	1	652.023	1953.05	3	1953.03	0.0144	0	48.93	0.00026	TGVNSIAVPGEIAGYAVAHK
1	CL1Contig7	4263	68132	215	133	22	19	27	6.97	1	1	652.024	1953.05	3	1953.03	0.0184	0	91.04	1.6e-08	TGVNSIAVPGEIAGYAVAHK
1	CL1Contig7	4263	68132	215	133	22	19	27	6.97	1	1	652.024	1953.05	3	1953.03	0.0189	0	91.46	1.4e-08	TGVNSIAVPGEIAGYAVAHK
1	CL1Contig7	4263	68132	215	133	22	19	27	6.97	1	1	652.331	1953.97	3	1953.03	0.9382	0	135.22	5.9e-13	TGVNSIAVPGEIAGYAVAHK
1	CL1Contig7	4263	68132	215	133	22	19	27	6.97	1	1	652.354	1954.04	3	1953.03	1.0075	0	31.12	0.015	TGVNSIAVPGEIAGYAVAHK
1	CL1Contig7	4263	68132	215	133	22	19	27	6.97	1	1	652.361	1954.06	3	1953.03	1.0295	0	58.52	2.7e-05	TGVNSIAVPGEIAGYAVAHK
2	CL28Contig1	1665	59209	71	52	16	14	29.1		1	1	455.221	908.428	2	908.46	-0.0321	0	40.03	0.0056	SGTAEFLGK
2	CL28Contig1	1665	59209	71	52	16	14	29.1		1	1	460.257	918.5	2	918.529	-0.0288	1	24.99	0.15	NKEIFLR
2	CL28Contig1	1665	59209	71	52	16	14	29.1		1	1	496.284	990.553	2	990.586	-0.0329	0	49.04	0.00063	LIINSLYR
2	CL28Contig1	1665	59209	71	52	16	14	29.1		1	1	496.291	990.567	2	990.586	-0.0192	0	48.98	0.00064	LIINSLYR
2	CL28Contig1	1665	59209	71	52	16	14	29.1		1	1	496.292	990.57	2	990.586	-0.0163	0	40.55	0.0045	LIINSLYR
2	CL28Contig1	1665	59209	71	52	16	14	29.1		1	1	496.293	990.571	2	990.586	-0.0156	0	28.62	0.07	LIINSLYR
2	CL28Contig1	1665	59209	71	52	16	14	29.1		1	1	496.293	990.572	2	990.586	-0.0141	0	43.63	0.0022	LIINSLYR
2	CL28Contig1	1665	59209	71	52	16	14	29.1		1	1	496.296	990.578	2	990.586	-0.0082	0	37.49	0.009	LIINSLYR
2	CL28Contig1	1665	59209	71	52	16	14	29.1		1	1	496.297	990.58	2	990.586	-0.0061	0	22.12	0.31	LIINSLYR
2	CL28Contig1	1665	59209	71	52	16	14	29.1		1	1	496.298	990.582	2	990.586	-0.0043	0	22.85	0.26	LIINSLYR
2	CL28Contig1	1665	59209	71	52	16	14	29.1		1	1	510.243	1018.47	2	1018.48	-0.0107	0	45.1	0.0014	VQPGDSFNR
2	CL28Contig1	1665	59209	71	52	16	14	29.1		1	1	510.248	1018.48	2	1018.48	-0.0022	0	30.25	0.044	VQPGDSFNR
2	CL28Contig1	1665	59209	71	52	16	14	29.1		1	1	510.253	1018.49	2	1018.48	0.0075	0	28.37	0.068	VQPGDSFNR
2	CL28Contig1	1665	59209	71	52	16	14	29.1		1	1	557.82	1113.62	2	1113.65	-0.0255	0	53.83	0.00016	LLSLTNNALR
2	CL28Contig1	1665	59209	71	52	16	14	29.1		1	1	557.82	1113.63	2	1113.65	-0.0245	0	51.03	0.0003	LLSLTNNALR
2	CL28Contig1	1665	59209	71	52	16	14	29.1		1	1	557.82	1113.63	2	1113.65	-0.0244	0	60.25	3.6e-05	LLSLTNNALR
2	CL28Contig1	1665	59209	71	52	16	14	29.1		1	1	557.821	1113.63	2	1113.65	-0.0229	0	34.47	0.014	LLSLTNNALR
2	CL28Contig1	1665	59209	71	52	16	14	29.1		1	1	557.823	1113.63	2	1113.65	-0.0195	0	35.74	0.01	LLSLTNNALR
2	CL28Contig1	1665	59209	71	52	16	14	29.1		1	1	557.824	1113.63	2	1113.65	-0.0179	0	56.35	8.9e-05	LLSLTNNALR
2	CL28Contig1	1665	59209	71	52	16	14	29.1		1	1	557.825	1113.64	2	1113.65	-0.0144	0	63.21	1.8e-05	LLSLTNNALR
2	CL28Contig1	1665	59209	71	52	16	14	29.1		1	1	557.826	1113.64	2	1113.65	-0.0136	0	29.78	0.04	LLSLTNNALR
2	CL28Contig1	1665	59209	71	52	16	14	29.1		1	1	557.826	1113.64	2	1113.65	-0.0135	0	64.16	1.5e-05	LLSLTNNALR
2	CL28Contig1	1665	59209	71	52	16	14	29.1		1	1	557.829	1113.64	2	1113.65	-0.0072	0	30.19	0.037	LLSLTNNALR
2	CL28Contig1	1665	59209	71	52	16	14	29.1		1	1	557.83	1113.65	2	1113.65	-0.0055	0	27.55	0.068	LLSLTNNALR
2	CL28Contig1	1665	59209	71	52	16	14	29.1		1	1	557.833	1113.65	2	1113.65	0	0	49.12	0.00047	LLSLTNNALR
2	CL28Contig1	1665	59209	71	52	16	14	29.1		1	1	557.84	1113.66	2	1113.65	0.0138	0	53.56	0.00017	LLSLTNNALR
2	CL28Contig1	1665	59209	71	52	16	14	29.1		1	1	557.84	1113.67	2	1113.65	0.0147	0	23.38	0.18	LLSLTNNALR
2	CL28Contig1	1665	59209	71	52	16	14	29.1		1	1	567.754	1133.49	2	1133.54	-0.0423	0	59.1	5.2e-05	ETNPEFEIR
2	CL28Contig1	1665	59209	71	52	16	14	29.1		1	1	567.764	1133.51	2	1133.54	-0.0225	0	21.69	0.29	ETNPEFEIR
2	CL28Contig1	1665	59209	71	52	16	14	29.1		1	1	567.768	1133.52	2	1133.54	-0.0137	0	43.21	0.002	ETNPEFEIR
2	CL28Contig1	1665	59209	71	52	16	14	29.1		1	1	571.276	1140.54	2	1140.56	-0.0197	0	23.43	0.19	FTFQTEVNR
2	CL28Contig1	1665	59209	71	52	16	14	29.1		1	1	586.313	1170.61	2	1170.66	-0.0489	0	72.72	2.2e-06	DLINNLGTIAK
2	CL28Contig1	1665	59209	71	52	16	14	29.1		1	1	586.319	1170.62	2	1170.66	-0.0381	0	70.86	3.3e-06	DLINNLGTIAK
2	CL28Contig1	1665	59209	71	52	16	14	29.1		1	1	586.324	1170.63	2	1170.66	-0.0265	0	22.68	0.22	DLINNLGTIAK
2	CL28Contig1	1665	59209	71	52	16	14	29.1		1	1	586.324	1170.63	2	1170.66	-0.0264	0	68.76	5.4e-06	DLINNLGTIAK
2	CL28Contig1	1665	59209	71	52	16	14	29.1		1	1	586.326	1170.64	2	1170.66	-0.0225	0	54.61	0.00014	DLINNLGTIAK
2	CL28Contig1	1665	59209	71	52	16	14	29.1		1	1	586.328	1170.64	2	1170.66	-0.0193	0	38.84	0.0053	DLINNLGTIAK
2	CL28Contig1	1665	59209	71	52	16	14	29.1		1	1	586.33	1170.65	2	1170.66	-0.0157	0	64.8	1.3e-05	DLINNLGTIAK
2	CL28Contig1	1665	59209	71	52	16	14	29.1		1	1	586.33	1170.65	2	1170.66	-0.0154	0	57.41	7.4e-05	DLINNLGTIAK
2	CL28Contig1	1665	59209	71	52	16	14	29.1		1	1	586.332	1170.65	2	1170.66	-0.0106	0	51.63	0.00028	DLINNLGTIAK
2	CL28Contig1	1665	59209	71	52	16	14	29.1		1	1	586.333	1170.65	2	1170.66	-0.01	0	59.38	4.7e-05	DLINNLGTIAK
2	CL28Contig1	1665	59209	71	52	16	14	29.1		1	1	586.334	1170.65	2	1170.66	-0.0072	0	43	0.002	DLINNLGTIAK
2	CL28Contig1	1665	59209	71	52	16	14	29.1		1	1	586.335	1170.65	2	1170.66	-0.0063	0	53.02	0.0002	DLINNLGTIAK
2	CL28Contig1	1665	59209	71	52	16	14	29.1		1	1	586.335	1170.66	2	1170.66	-0.0051	0	39.15	0.0049	DLINNLGTIAK
2	CL28Contig1	1665	59209	71	52	16	14	29.1		1	1	586.337	1170.66	2	1170.66	-0.0005	0	53.04	0.0002	DLINNLGTIAK
2	CL28Contig1	1665	59209	71	52	16	14	29.1		1	1	586.344	1170.67	2	1170.66	0.0118	0	24.35	0.15	DLINNLGTIAK
2	CL28Contig1	1665	59209	71	52	16	14	29.1		1	1	586.346	1170.68	2	1170.66	0.0175	0	61.73	2.7e-05	DLINNLGTIAK
2	CL28Contig1	1665	59209	71	52	16	14	29.1		1	1	638.31	1274.61	2	1274.64	-0.0296	0	78.14	5.7e-07	ELISNASDAIDK
2	CL28Contig1	1665	59209	71	52	16	14	29.1		1	1	638.323	1274.63	2	1274.64	-0.0034	0	73.61	1.6e-06	ELISNASDAIDK
2	CL28Contig1	1665	59209	71	52	16	14	29.1		1	1	647.782	1293.55	2	1293.59	-0.0459	0	65.98	8.7e-06	QFNNLNSNSEK
2	CL28Contig1	1665	59209	71	52	16	14	29.1		1	1	647.805	1293.6	2	1293.59	0.0002	0	53.02	0.00017	QFNNLNSNSEK
2	CL28Contig1	1665	59209	71	52	16	14	29.1		1	1	665.865	1329.71	2	1329.71	0.0008	1	55.48	9.9e-05	TITKDTQDPLAK
2	CL28Contig1	1665	59209	71	52	16	14	29.1		1	1	750.35	1498.69	2	1498.76	-0.0766	0	102.14	1.7e-09	GIVDSDDLPLNVSR
2	CL28Contig1	1665	59209	71	52	16	14	29.1		1	1	750.362	1498.71	2	1498.76	-0.0526	0	105.79	7.3e-10	GIVDSDDLPLNVSR
2	CL28Contig1	1665	59209	71	52	16	14	29.1		1	1	750.375	1498.74	2	1498.76	-0.0267	0	121.03	2.2e-11	GIVDSDDLPLNVSR
2	CL28Contig1	1665	59209	71	52	16	14	29.1		1	1	750.375	1498.74	2	1498.76	-0.0262	0	113.1	1.4e-10	GIVDSDDLPLNVSR
2	CL28Contig1	1665	59209	71	52	16	14	29.1		1	1	750.376	1498.74	2	1498.76	-0.0245	0	84.93	9e-08	GIVDSDDLPLNVSR
2	CL28Contig1	1665	59209	71	52	16	14	29.1		1	1	750.379	1498.74	2	1498.76	-0.0191	0	114.18	1.1e-10	GIVDSDDLPLNVSR
2	CL28Contig1	1665	59209	71	52	16	14	29.1		1	1	750.382	1498.75	2	1498.76	-0.0139	0	100.46	2.5e-09	GIVDSDDLPLNVSR
2	CL28Contig1	1665	59209	71	52	16	14	29.1		1	1	750.382	1498.75	2	1498.76	-0.0135	0	67.71	4.7e-06	GIVDSDDLPLNVSR
2	CL28Contig1	1665	59209	71	52	16	14	29.1		1	1	750.385	1498.76	2	1498.76	-0.0065	0	67.11	5.4e-06	GIVDSDDLPLNVSR
2	CL28Contig1	1665	59209	71	52	16	14	29.1		1	1	750.387	1498.76	2	1498.76	-0.0027	0	94.91	9e-09	GIVDSDDLPLNVSR
2	CL28Contig1	1665	59209	71	52	16	14	29.1		1	1	750.389	1498.76	2	1498.76	0.0012	0	100.93	2.2e-09	GIVDSDDLPLNVSR
2	CL28Contig1	1665	59209	71	52	16	14	29.1		1	1	752.875	1503.73	2	1503.75	-0.0178	1	64.78	9.1e-06	DASRTDAETINLAK
2	CL28Contig1	1665	59209	71	52	16	14	29.1		1	1	515.601	1543.78	3	1543.82	-0.0389	1	70.73	2.4e-06	ELISNASDAIDKIR
2	CL28Contig1	1665	59209	71	52	16	14	29.1		1	1	515.601	1543.78	3	1543.82	-0.0385	1	74.93	9e-07	ELISNASDAIDKIR
2	CL28Contig1	1665	59209	71	52	16	14	29.1		1	1	772.901	1543.79	2	1543.82	-0.0329	1	75.8	7.4e-07	ELISNASDAIDKIR
2	CL28Contig1	1665	59209	71	52	16	14	29.1		1	1	772.905	1543.79	2	1543.82	-0.0257	1	127.96	4.5e-12	ELISNASDAIDKIR
2	CL28Contig1	1665	59209	71	52	16	14	29.1		1	1	788.359	1574.7	2	1574.73	-0.0283	0	86.12	6.3e-08	VEDVSDVENVEDVK
2	CL28Contig1	1665	59209	71	52	16	14	29.1		1	1	654.647	1960.92	3	1961	-0.0753	2	132.41	1.2e-12	TDAETINLAKDKLDDATK
2	CL28Contig1	1665	59209	71	52	16	14	29.1		1	1	654.65	1960.93	3	1961	-0.0684	2	24.46	0.075	TDAETINLAKDKLDDATK
3	CL48Contig1	961	33975	26	23	8	7	27.2	7.19	1	1	636.819	1271.62	2	1271.63	-0.0063	0	60.08	3.4e-05	DAGTISGLHVMR	Oxidation (M)
3	CL48Contig1	961	33975	26	23	8	7	27.2	7.19	1	1	636.846	1271.68	2	1271.63	0.0482	0	38.82	0.0046	DAGTISGLHVMR	Oxidation (M)
3	CL48Contig1	961	33975	26	23	8	7	27.2	7.19	1	1	472.222	1413.64	3	1413.65	-0.008	0	35.28	0.0096	DWSDATVQHDIK
3	CL48Contig1	961	33975	26	23	8	7	27.2	7.19	1	1	774.917	1547.82	2	1547.83	-0.0075	0	67.05	5.6e-06	VFAPEEVSAMVLLK	Oxidation (M)
3	CL48Contig1	961	33975	26	23	8	7	27.2	7.19	1	1	774.919	1547.82	2	1547.83	-0.0027	0	41.9	0.0018	VFAPEEVSAMVLLK	Oxidation (M)
3	CL48Contig1	961	33975	26	23	8	7	27.2	7.19	1	1	776.84	1551.66	2	1551.76	-0.0923	0	72.74	1.4e-06	ITPSYVAFTPDGER
3	CL48Contig1	961	33975	26	23	8	7	27.2	7.19	1	1	776.881	1551.75	2	1551.76	-0.0091	0	71.04	2.2e-06	ITPSYVAFTPDGER
3	CL48Contig1	961	33975	26	23	8	7	27.2	7.19	1	1	776.883	1551.75	2	1551.76	-0.0061	0	72.67	1.5e-06	ITPSYVAFTPDGER
3	CL48Contig1	961	33975	26	23	8	7	27.2	7.19	1	1	776.883	1551.75	2	1551.76	-0.0052	0	65.93	7e-06	ITPSYVAFTPDGER
3	CL48Contig1	961	33975	26	23	8	7	27.2	7.19	1	1	776.884	1551.75	2	1551.76	-0.0039	0	68.2	4.2e-06	ITPSYVAFTPDGER
3	CL48Contig1	961	33975	26	23	8	7	27.2	7.19	1	1	776.884	1551.75	2	1551.76	-0.0037	0	57.62	4.7e-05	ITPSYVAFTPDGER
3	CL48Contig1	961	33975	26	23	8	7	27.2	7.19	1	1	776.885	1551.76	2	1551.76	-0.0015	0	77	5.5e-07	ITPSYVAFTPDGER
3	CL48Contig1	961	33975	26	23	8	7	27.2	7.19	1	0	830.427	1658.84	2	1658.89	-0.049	0	78.76	3.8e-07	IINEPTAAAIAYGLDK
3	CL48Contig1	961	33975	26	23	8	7	27.2	7.19	1	0	830.903	1659.79	2	1658.89	0.9028	0	57.49	4.9e-05	IINEPTAAAIAYGLDK
3	CL48Contig1	961	33975	26	23	8	7	27.2	7.19	1	1	846.4	1690.79	2	1690.82	-0.0303	0	99.38	2.8e-09	NQLTSNPENTIFDAK
3	CL48Contig1	961	33975	26	23	8	7	27.2	7.19	1	0	596.638	1786.89	3	1786.98	-0.0897	1	120.74	1.9e-11	IINEPTAAAIAYGLDKK
3	CL48Contig1	961	33975	26	23	8	7	27.2	7.19	1	0	596.651	1786.93	3	1786.98	-0.0528	1	115.75	6.1e-11	IINEPTAAAIAYGLDKK
3	CL48Contig1	961	33975	26	23	8	7	27.2	7.19	1	0	596.657	1786.95	3	1786.98	-0.035	1	107.77	3.8e-10	IINEPTAAAIAYGLDKK
3	CL48Contig1	961	33975	26	23	8	7	27.2	7.19	1	0	596.66	1786.96	3	1786.98	-0.0259	1	109.98	2.3e-10	IINEPTAAAIAYGLDKK
3	CL48Contig1	961	33975	26	23	8	7	27.2	7.19	1	0	596.661	1786.96	3	1786.98	-0.0215	1	68.73	3.1e-06	IINEPTAAAIAYGLDKK
3	CL48Contig1	961	33975	26	23	8	7	27.2	7.19	1	0	596.663	1786.97	3	1786.98	-0.0162	1	93.96	9.2e-09	IINEPTAAAIAYGLDKK
3	CL48Contig1	961	33975	26	23	8	7	27.2	7.19	1	0	596.664	1786.97	3	1786.98	-0.0123	1	26.96	0.046	IINEPTAAAIAYGLDKK
3	CL48Contig1	961	33975	26	23	8	7	27.2	7.19	1	1	616.627	1846.86	3	1846.92	-0.0593	1	94.26	7.7e-09	NQLTSNPENTIFDAKR
3	CL48Contig1	961	33975	26	23	8	7	27.2	7.19	1	1	616.638	1846.89	3	1846.92	-0.0239	1	82.5	1.2e-07	NQLTSNPENTIFDAKR
3	CL48Contig1	961	33975	26	23	8	7	27.2	7.19	1	1	616.641	1846.9	3	1846.92	-0.0162	1	40.15	0.002	NQLTSNPENTIFDAKR
3	CL48Contig1	961	33975	26	23	8	7	27.2	7.19	1	1	616.647	1846.92	3	1846.92	0.001	1	24.97	0.066	NQLTSNPENTIFDAKR
4	CL2Contig11	728	35408	25	18	4	3	12.5	9.85	1	1	507.788	1013.56	2	1013.58	-0.0142	0	35.91	0.011	AENLVLDLK
4	CL2Contig11	728	35408	25	18	4	3	12.5	9.85	1	1	507.791	1013.57	2	1013.58	-0.0086	0	35.33	0.012	AENLVLDLK
4	CL2Contig11	728	35408	25	18	4	3	12.5	9.85	1	1	507.795	1013.58	2	1013.58	0.0004	0	31.22	0.032	AENLVLDLK
4	CL2Contig11	728	35408	25	18	4	3	12.5	9.85	1	1	507.8	1013.59	2	1013.58	0.0105	0	30.36	0.039	AENLVLDLK
4	CL2Contig11	728	35408	25	18	4	3	12.5	9.85	1	1	625.293	1248.57	2	1248.62	-0.0491	0	87.35	7.2e-08	TSDAETAAVVASK
4	CL2Contig11	728	35408	25	18	4	3	12.5	9.85	1	1	625.305	1248.6	2	1248.62	-0.0236	0	32.38	0.023	TSDAETAAVVASK
4	CL2Contig11	728	35408	25	18	4	3	12.5	9.85	1	1	625.312	1248.61	2	1248.62	-0.0102	0	100.03	3.9e-09	TSDAETAAVVASK
4	CL2Contig11	728	35408	25	18	4	3	12.5	9.85	1	1	625.313	1248.61	2	1248.62	-0.0091	0	46.65	0.00085	TSDAETAAVVASK
4	CL2Contig11	728	35408	25	18	4	3	12.5	9.85	1	1	625.313	1248.61	2	1248.62	-0.0084	0	52.34	0.00023	TSDAETAAVVASK
4	CL2Contig11	728	35408	25	18	4	3	12.5	9.85	1	1	625.314	1248.61	2	1248.62	-0.0055	0	90.99	3.1e-08	TSDAETAAVVASK
4	CL2Contig11	728	35408	25	18	4	3	12.5	9.85	1	1	625.315	1248.62	2	1248.62	-0.0044	0	102.56	2.2e-09	TSDAETAAVVASK
4	CL2Contig11	728	35408	25	18	4	3	12.5	9.85	1	1	625.315	1248.62	2	1248.62	-0.0035	0	73.94	1.6e-06	TSDAETAAVVASK
4	CL2Contig11	728	35408	25	18	4	3	12.5	9.85	1	1	625.316	1248.62	2	1248.62	-0.0034	0	82.18	2.4e-07	TSDAETAAVVASK
4	CL2Contig11	728	35408	25	18	4	3	12.5	9.85	1	1	625.317	1248.62	2	1248.62	-0.0009	0	22.33	0.23	TSDAETAAVVASK
4	CL2Contig11	728	35408	25	18	4	3	12.5	9.85	1	1	625.319	1248.62	2	1248.62	0.0028	0	89.95	4e-08	TSDAETAAVVASK
4	CL2Contig11	728	35408	25	18	4	3	12.5	9.85	1	1	625.321	1248.63	2	1248.62	0.0068	0	82.42	2.3e-07	TSDAETAAVVASK
4	CL2Contig11	728	35408	25	18	4	3	12.5	9.85	1	1	625.324	1248.63	2	1248.62	0.0137	0	58.72	5.3e-05	TSDAETAAVVASK
4	CL2Contig11	728	35408	25	18	4	3	12.5	9.85	1	1	625.325	1248.64	2	1248.62	0.0157	0	105.08	1.2e-09	TSDAETAAVVASK
4	CL2Contig11	728	35408	25	18	4	3	12.5	9.85	1	1	729.842	1457.67	2	1457.68	-0.0096	0	77.17	5.6e-07	FTSISEGDYNLGR
4	CL2Contig11	728	35408	25	18	4	3	12.5	9.85	1	1	729.842	1457.67	2	1457.68	-0.009	0	60.54	2.6e-05	FTSISEGDYNLGR
4	CL2Contig11	728	35408	25	18	4	3	12.5	9.85	1	1	729.843	1457.67	2	1457.68	-0.0077	0	64.52	1e-05	FTSISEGDYNLGR
4	CL2Contig11	728	35408	25	18	4	3	12.5	9.85	1	1	729.852	1457.69	2	1457.68	0.0103	0	75.05	9.1e-07	FTSISEGDYNLGR
4	CL2Contig11	728	35408	25	18	4	3	12.5	9.85	1	1	729.856	1457.7	2	1457.68	0.0197	0	48.04	0.00046	FTSISEGDYNLGR
4	CL2Contig11	728	35408	25	18	4	3	12.5	9.85	1	1	583.303	1746.89	3	1746.9	-0.0117	1	32.32	0.015	QELKTSDAETAAVVASK
4	CL2Contig11	728	35408	25	18	4	3	12.5	9.85	1	1	583.31	1746.91	3	1746.9	0.0093	1	69.53	2.8e-06	QELKTSDAETAAVVASK
5	CL170Contig1	667	43872	16	13	6	5	14.5	9	1	1	608.322	1214.63	2	1214.66	-0.0316	0	79.97	3.8e-07	DAGTISGLNVLR
5	CL170Contig1	667	43872	16	13	6	5	14.5	9	1	1	608.335	1214.66	2	1214.66	-0.0066	0	67.33	7e-06	DAGTISGLNVLR
5	CL170Contig1	667	43872	16	13	6	5	14.5	9	1	0	614.809	1227.6	2	1227.62	-0.0163	0	69.28	4.3e-06	VEIIANDQGNR
5	CL170Contig1	667	43872	16	13	6	5	14.5	9	1	0	744.349	1486.68	2	1486.69	-0.0101	0	59.76	3.3e-05	TTPSYVAFTDTER
5	CL170Contig1	667	43872	16	13	6	5	14.5	9	1	0	744.35	1486.69	2	1486.69	-0.0081	0	79.29	3.7e-07	TTPSYVAFTDTER
5	CL170Contig1	667	43872	16	13	6	5	14.5	9	1	0	744.352	1486.69	2	1486.69	-0.005	0	30.31	0.029	TTPSYVAFTDTER
5	CL170Contig1	667	43872	16	13	6	5	14.5	9	1	1	548.638	1642.89	3	1642.9	-0.0069	1	33.47	0.012	QATKDAGTISGLNVLR
5	CL170Contig1	667	43872	16	13	6	5	14.5	9	0	0	830.427	1658.84	2	1658.89	-0.049	0	78.76	3.8e-07	IINEPTAAAIAYGLDK
5	CL170Contig1	667	43872	16	13	6	5	14.5	9	0	0	830.903	1659.79	2	1658.89	0.9028	0	57.49	4.9e-05	IINEPTAAAIAYGLDK
5	CL170Contig1	667	43872	16	13	6	5	14.5	9	0	0	596.638	1786.89	3	1786.98	-0.0897	1	120.74	1.9e-11	IINEPTAAAIAYGLDKK
5	CL170Contig1	667	43872	16	13	6	5	14.5	9	0	0	596.651	1786.93	3	1786.98	-0.0528	1	115.75	6.1e-11	IINEPTAAAIAYGLDKK
5	CL170Contig1	667	43872	16	13	6	5	14.5	9	0	0	596.657	1786.95	3	1786.98	-0.035	1	107.77	3.8e-10	IINEPTAAAIAYGLDKK
5	CL170Contig1	667	43872	16	13	6	5	14.5	9	0	0	596.66	1786.96	3	1786.98	-0.0259	1	109.98	2.3e-10	IINEPTAAAIAYGLDKK
5	CL170Contig1	667	43872	16	13	6	5	14.5	9	0	0	596.661	1786.96	3	1786.98	-0.0215	1	68.73	3.1e-06	IINEPTAAAIAYGLDKK
5	CL170Contig1	667	43872	16	13	6	5	14.5	9	0	0	596.663	1786.97	3	1786.98	-0.0162	1	93.96	9.2e-09	IINEPTAAAIAYGLDKK
5	CL170Contig1	667	43872	16	13	6	5	14.5	9	0	0	596.664	1786.97	3	1786.98	-0.0123	1	26.96	0.046	IINEPTAAAIAYGLDKK
6	CL3Contig4	539	109590	51	30	16	10	17.4	9.21	1	1	410.214	818.414	2	818.438	-0.0247	0	23.78	0.22	IISEETK
6	CL3Contig4	539	109590	51	30	16	10	17.4	9.21	1	1	468.724	935.434	2	935.446	-0.0121	0	29.89	0.046	DAYNAINR
6	CL3Contig4	539	109590	51	30	16	10	17.4	9.21	1	1	471.245	940.476	2	940.491	-0.0144	0	33.14	0.022	IYEEFLK
6	CL3Contig4	539	109590	51	30	16	10	17.4	9.21	1	1	472.756	943.497	2	943.517	-0.0198	0	29.9	0.052	FFGYAVIK
6	CL3Contig4	539	109590	51	30	16	10	17.4	9.21	1	1	498.732	995.45	2	995.467	-0.0173	1	42.1	0.0027	QKFDESSR
6	CL3Contig4	539	109590	51	30	16	10	17.4	9.21	1	1	498.735	995.455	2	995.467	-0.0123	1	42.05	0.0028	QKFDESSR
6	CL3Contig4	539	109590	51	30	16	10	17.4	9.21	1	1	498.74	995.464	2	995.467	-0.0028	1	26.37	0.1	QKFDESSR
6	CL3Contig4	539	109590	51	30	16	10	17.4	9.21	1	1	554.806	1107.6	2	1107.62	-0.0211	0	25.74	0.11	IVSSITDFVK
6	CL3Contig4	539	109590	51	30	16	10	17.4	9.21	1	1	554.808	1107.6	2	1107.62	-0.0171	0	41.72	0.0027	IVSSITDFVK
6	CL3Contig4	539	109590	51	30	16	10	17.4	9.21	1	1	554.808	1107.6	2	1107.62	-0.0159	0	45.29	0.0012	IVSSITDFVK
6	CL3Contig4	539	109590	51	30	16	10	17.4	9.21	1	1	554.81	1107.61	2	1107.62	-0.0117	0	32.7	0.022	IVSSITDFVK
6	CL3Contig4	539	109590	51	30	16	10	17.4	9.21	1	1	554.811	1107.61	2	1107.62	-0.01	0	22.23	0.24	IVSSITDFVK
6	CL3Contig4	539	109590	51	30	16	10	17.4	9.21	0	1	571.276	1140.54	2	1140.56	-0.0197	0	28.17	0.064	DVTYQNFVR
6	CL3Contig4	539	109590	51	30	16	10	17.4	9.21	1	1	611.312	1220.61	2	1220.63	-0.0194	0	65.51	1.1e-05	LDLEQFIDTK
6	CL3Contig4	539	109590	51	30	16	10	17.4	9.21	1	1	611.314	1220.61	2	1220.63	-0.0147	0	65.57	1.1e-05	LDLEQFIDTK
6	CL3Contig4	539	109590	51	30	16	10	17.4	9.21	1	1	611.314	1220.61	2	1220.63	-0.0144	0	55.48	0.00011	LDLEQFIDTK
6	CL3Contig4	539	109590	51	30	16	10	17.4	9.21	1	1	611.318	1220.62	2	1220.63	-0.0063	0	44.91	0.0012	LDLEQFIDTK
6	CL3Contig4	539	109590	51	30	16	10	17.4	9.21	1	1	616.824	1231.63	2	1231.67	-0.0317	0	44.73	0.0013	TVNELIDTVTK
6	CL3Contig4	539	109590	51	30	16	10	17.4	9.21	1	1	616.828	1231.64	2	1231.67	-0.0248	0	56.3	9.2e-05	TVNELIDTVTK
6	CL3Contig4	539	109590	51	30	16	10	17.4	9.21	1	1	616.828	1231.64	2	1231.67	-0.0238	0	25.9	0.1	TVNELIDTVTK
6	CL3Contig4	539	109590	51	30	16	10	17.4	9.21	1	1	616.83	1231.64	2	1231.67	-0.0212	0	75.64	1.1e-06	TVNELIDTVTK
6	CL3Contig4	539	109590	51	30	16	10	17.4	9.21	1	1	616.831	1231.65	2	1231.67	-0.0193	0	39.28	0.0047	TVNELIDTVTK
6	CL3Contig4	539	109590	51	30	16	10	17.4	9.21	1	1	616.831	1231.65	2	1231.67	-0.019	0	63.55	1.7e-05	TVNELIDTVTK
6	CL3Contig4	539	109590	51	30	16	10	17.4	9.21	1	1	616.835	1231.66	2	1231.67	-0.0097	0	32.42	0.023	TVNELIDTVTK
6	CL3Contig4	539	109590	51	30	16	10	17.4	9.21	1	1	616.836	1231.66	2	1231.67	-0.009	0	29.78	0.041	TVNELIDTVTK
6	CL3Contig4	539	109590	51	30	16	10	17.4	9.21	1	1	617.763	1233.51	2	1233.53	-0.0143	0	39.52	0.0042	TNPEGSDDPFR
6	CL3Contig4	539	109590	51	30	16	10	17.4	9.21	1	1	617.772	1233.53	2	1233.53	0.0038	0	31.28	0.028	TNPEGSDDPFR
6	CL3Contig4	539	109590	51	30	16	10	17.4	9.21	1	1	647.802	1293.59	2	1293.6	-0.0103	0	29.7	0.037	HIDSGFNTFEK
6	CL3Contig4	539	109590	51	30	16	10	17.4	9.21	1	1	671.83	1341.64	2	1341.66	-0.0186	0	83.22	1.5e-07	IITDGNSQNPQR
6	CL3Contig4	539	109590	51	30	16	10	17.4	9.21	1	1	671.838	1341.66	2	1341.66	-0.0029	0	73.86	1.3e-06	IITDGNSQNPQR
6	CL3Contig4	539	109590	51	30	16	10	17.4	9.21	1	1	671.839	1341.66	2	1341.66	-0.0005	0	57.01	6.3e-05	IITDGNSQNPQR
6	CL3Contig4	539	109590	51	30	16	10	17.4	9.21	1	1	671.839	1341.66	2	1341.66	0	0	24.9	0.1	IITDGNSQNPQR
6	CL3Contig4	539	109590	51	30	16	10	17.4	9.21	1	0	674.325	1346.63	2	1346.67	-0.0327	0	59.11	4.5e-05	EINLQNSDSSIK
6	CL3Contig4	539	109590	51	30	16	10	17.4	9.21	1	0	674.33	1346.65	2	1346.67	-0.0222	0	56.2	8.9e-05	EINLQNSDSSIK
6	CL3Contig4	539	109590	51	30	16	10	17.4	9.21	1	0	674.334	1346.65	2	1346.67	-0.0147	0	38.44	0.0053	EINLQNSDSSIK
6	CL3Contig4	539	109590	51	30	16	10	17.4	9.21	1	0	674.338	1346.66	2	1346.67	-0.0071	0	32.55	0.021	EINLQNSDSSIK
6	CL3Contig4	539	109590	51	30	16	10	17.4	9.21	1	0	674.341	1346.67	2	1346.67	-0.0008	0	53.77	0.00015	EINLQNSDSSIK
6	CL3Contig4	539	109590	51	30	16	10	17.4	9.21	1	1	708.355	1414.7	2	1414.72	-0.0292	0	51.63	0.00022	TTFPNYFVTGIR
6	CL3Contig4	539	109590	51	30	16	10	17.4	9.21	1	1	708.359	1414.7	2	1414.72	-0.021	0	29.12	0.04	TTFPNYFVTGIR
6	CL3Contig4	539	109590	51	30	16	10	17.4	9.21	1	1	708.36	1414.71	2	1414.72	-0.0193	0	58.43	4.7e-05	TTFPNYFVTGIR
6	CL3Contig4	539	109590	51	30	16	10	17.4	9.21	1	1	708.364	1414.71	2	1414.72	-0.0111	0	63.16	1.6e-05	TTFPNYFVTGIR
6	CL3Contig4	539	109590	51	30	16	10	17.4	9.21	1	1	708.365	1414.72	2	1414.72	-0.0082	0	58.57	4.5e-05	TTFPNYFVTGIR
6	CL3Contig4	539	109590	51	30	16	10	17.4	9.21	1	1	708.368	1414.72	2	1414.72	-0.0027	0	38.45	0.0047	TTFPNYFVTGIR
6	CL3Contig4	539	109590	51	30	16	10	17.4	9.21	1	1	708.369	1414.72	2	1414.72	-0.0005	0	36.98	0.0065	TTFPNYFVTGIR
6	CL3Contig4	539	109590	51	30	16	10	17.4	9.21	1	1	708.37	1414.73	2	1414.72	0.0007	0	27.95	0.052	TTFPNYFVTGIR
6	CL3Contig4	539	109590	51	30	16	10	17.4	9.21	1	1	708.37	1414.73	2	1414.72	0.001	0	62.41	1.9e-05	TTFPNYFVTGIR
6	CL3Contig4	539	109590	51	30	16	10	17.4	9.21	1	1	708.375	1414.74	2	1414.72	0.011	0	58.37	4.7e-05	TTFPNYFVTGIR
6	CL3Contig4	539	109590	51	30	16	10	17.4	9.21	1	1	738.38	1474.75	2	1474.77	-0.0204	0	60.47	2.8e-05	DVTLPDGNFLTGVK
6	CL3Contig4	539	109590	51	30	16	10	17.4	9.21	1	1	738.381	1474.75	2	1474.77	-0.0202	0	34.2	0.012	DVTLPDGNFLTGVK
6	CL3Contig4	539	109590	51	30	16	10	17.4	9.21	1	1	925.913	1849.81	2	1849.83	-0.0134	0	26.46	0.045	YLDYLSESENIDDFK
6	CL3Contig4	539	109590	51	30	16	10	17.4	9.21	1	1	925.916	1849.82	2	1849.83	-0.0077	0	39.7	0.0022	YLDYLSESENIDDFK
7	CL62Contig1	296	34886	20	14	6	6	17.6	8.88	1	1	479.736	957.457	2	957.477	-0.0201	0	50.62	0.00041	LTPDDIER
7	CL62Contig1	296	34886	20	14	6	6	17.6	8.88	1	1	479.745	957.476	2	957.477	-0.0006	0	41.8	0.0032	LTPDDIER
7	CL62Contig1	296	34886	20	14	6	6	17.6	8.88	1	1	479.747	957.48	2	957.477	0.0032	0	25.77	0.13	LTPDDIER
7	CL62Contig1	296	34886	20	14	6	6	17.6	8.88	1	1	536.761	1071.51	2	1071.57	-0.0596	0	63.64	1.9e-05	IVITNDQNR
7	CL62Contig1	296	34886	20	14	6	6	17.6	8.88	1	1	536.787	1071.56	2	1071.57	-0.0079	0	32.15	0.027	IVITNDQNR
7	CL62Contig1	296	34886	20	14	6	6	17.6	8.88	1	1	536.788	1071.56	2	1071.57	-0.0063	0	48.81	0.00059	IVITNDQNR
7	CL62Contig1	296	34886	20	14	6	6	17.6	8.88	1	1	536.788	1071.56	2	1071.57	-0.0062	0	21.7	0.3	IVITNDQNR
7	CL62Contig1	296	34886	20	14	6	6	17.6	8.88	1	1	536.795	1071.58	2	1071.57	0.0087	0	29.9	0.046	IVITNDQNR
7	CL62Contig1	296	34886	20	14	6	6	17.6	8.88	1	1	592.32	1182.62	2	1182.64	-0.0149	0	63.76	1.6e-05	FDLTGIPPAPR
7	CL62Contig1	296	34886	20	14	6	6	17.6	8.88	1	1	592.321	1182.63	2	1182.64	-0.013	0	45.4	0.0011	FDLTGIPPAPR
7	CL62Contig1	296	34886	20	14	6	6	17.6	8.88	1	1	592.324	1182.63	2	1182.64	-0.0066	0	75.26	1.1e-06	FDLTGIPPAPR
7	CL62Contig1	296	34886	20	14	6	6	17.6	8.88	1	1	592.325	1182.63	2	1182.64	-0.0051	0	21.58	0.26	FDLTGIPPAPR
7	CL62Contig1	296	34886	20	14	6	6	17.6	8.88	1	1	658.333	1314.65	2	1314.67	-0.0196	0	64.34	1.3e-05	IELESYAYSLK
7	CL62Contig1	296	34886	20	14	6	6	17.6	8.88	1	1	665.359	1328.7	2	1328.7	-0.001	1	59.4	3.8e-05	EKIVITNDQNR
7	CL62Contig1	296	34886	20	14	6	6	17.6	8.88	1	1	671.375	1340.74	2	1340.76	-0.0192	0	36.39	0.0073	ELSDIVQPIISK
7	CL62Contig1	296	34886	20	14	6	6	17.6	8.88	1	1	671.378	1340.74	2	1340.76	-0.0145	0	48.54	0.00045	ELSDIVQPIISK
7	CL62Contig1	296	34886	20	14	6	6	17.6	8.88	1	1	671.379	1340.74	2	1340.76	-0.0117	0	53.69	0.00014	ELSDIVQPIISK
7	CL62Contig1	296	34886	20	14	6	6	17.6	8.88	1	1	671.379	1340.74	2	1340.76	-0.0112	0	61.56	2.2e-05	ELSDIVQPIISK
7	CL62Contig1	296	34886	20	14	6	6	17.6	8.88	1	1	671.38	1340.74	2	1340.76	-0.0101	0	61.81	2.1e-05	ELSDIVQPIISK
7	CL62Contig1	296	34886	20	14	6	6	17.6	8.88	1	1	671.381	1340.75	2	1340.76	-0.0082	0	55.51	9e-05	ELSDIVQPIISK
8	CL2Contig1	236	57795	19	10	4	2	7.6	4.56	1	1	488.745	975.474	2	975.514	-0.0394	0	36.4	0.012	FLPNTQTR
8	CL2Contig1	236	57795	19	10	4	2	7.6	4.56	1	1	488.761	975.507	2	975.514	-0.0066	0	25.03	0.17	FLPNTQTR
8	CL2Contig1	236	57795	19	10	4	2	7.6	4.56	1	1	488.761	975.508	2	975.514	-0.0059	0	32.65	0.029	FLPNTQTR
8	CL2Contig1	236	57795	19	10	4	2	7.6	4.56	1	1	488.77	975.526	2	975.514	0.0122	0	28.22	0.079	FLPNTQTR
8	CL2Contig1	236	57795	19	10	4	2	7.6	4.56	1	1	543.794	1085.57	2	1085.61	-0.0345	1	68.22	6.3e-06	ENLKDLNLK
8	CL2Contig1	236	57795	19	10	4	2	7.6	4.56	1	1	543.802	1085.59	2	1085.61	-0.0191	1	49.55	0.00046	ENLKDLNLK
8	CL2Contig1	236	57795	19	10	4	2	7.6	4.56	1	1	543.804	1085.59	2	1085.61	-0.0137	1	48.48	0.00059	ENLKDLNLK
8	CL2Contig1	236	57795	19	10	4	2	7.6	4.56	1	1	543.805	1085.6	2	1085.61	-0.0126	1	49.18	0.0005	ENLKDLNLK
8	CL2Contig1	236	57795	19	10	4	2	7.6	4.56	1	1	543.805	1085.6	2	1085.61	-0.0117	1	67.22	7.9e-06	ENLKDLNLK
8	CL2Contig1	236	57795	19	10	4	2	7.6	4.56	1	1	543.808	1085.6	2	1085.61	-0.0075	1	20.37	0.38	ENLKDLNLK
8	CL2Contig1	236	57795	19	10	4	2	7.6	4.56	1	1	543.809	1085.6	2	1085.61	-0.0042	1	49.38	0.00048	ENLKDLNLK
8	CL2Contig1	236	57795	19	10	4	2	7.6	4.56	1	1	543.811	1085.61	2	1085.61	-0.0016	1	66.93	8.4e-06	ENLKDLNLK
8	CL2Contig1	236	57795	19	10	4	2	7.6	4.56	1	1	543.811	1085.61	2	1085.61	-0.0005	1	33.86	0.017	ENLKDLNLK
8	CL2Contig1	236	57795	19	10	4	2	7.6	4.56	1	1	543.811	1085.61	2	1085.61	-0.0001	1	32.49	0.023	ENLKDLNLK
8	CL2Contig1	236	57795	19	10	4	2	7.6	4.56	1	1	553.804	1105.59	2	1105.61	-0.0121	0	20.63	0.38	LSSSLIMIDK
8	CL2Contig1	236	57795	19	10	4	2	7.6	4.56	1	1	561.803	1121.59	2	1121.6	-0.0089	0	27.87	0.072	LSSSLIMIDK	Oxidation (M)
8	CL2Contig1	236	57795	19	10	4	2	7.6	4.56	1	1	656.311	1310.61	2	1310.62	-0.0099	0	67.17	6.5e-06	TIAEDCISFQK
8	CL2Contig1	236	57795	19	10	4	2	7.6	4.56	1	1	656.316	1310.62	2	1310.62	-0.0004	0	60.75	2.9e-05	TIAEDCISFQK
8	CL2Contig1	236	57795	19	10	4	2	7.6	4.56	1	1	656.325	1310.63	2	1310.62	0.0172	0	54.32	0.00013	TIAEDCISFQK
9	CL18Contig1	219	52240	11	9	7	6	15.4	9.05	1	1	446.755	891.495	2	891.518	-0.0233	0	38.77	0.008	LGLASLYR
9	CL18Contig1	219	52240	11	9	7	6	15.4	9.05	1	1	485.229	968.443	2	968.445	-0.0021	0	53.82	0.00018	ESDLSGFSK
9	CL18Contig1	219	52240	11	9	7	6	15.4	9.05	1	1	503.262	1004.51	2	1004.51	-0.0041	0	53.29	0.00024	ISDLSGGQTK
9	CL18Contig1	219	52240	11	9	7	6	15.4	9.05	1	1	503.263	1004.51	2	1004.51	-0.0025	0	56.38	0.00012	ISDLSGGQTK
9	CL18Contig1	219	52240	11	9	7	6	15.4	9.05	1	1	542.818	1083.62	2	1083.63	-0.0078	0	75.87	1e-06	KPLNDIGVTK
9	CL18Contig1	219	52240	11	9	7	6	15.4	9.05	1	1	542.819	1083.62	2	1083.63	-0.0062	0	51.2	0.00031	KPLNDIGVTK
9	CL18Contig1	219	52240	11	9	7	6	15.4	9.05	1	1	560.303	1118.59	2	1118.6	-0.0059	0	53.14	0.0002	TPFQLLDGTK
9	CL18Contig1	219	52240	11	9	7	6	15.4	9.05	1	1	683.355	1364.7	2	1364.7	-0.0018	0	35.84	0.0094	TGIVVDPFFNEK
9	CL18Contig1	219	52240	11	9	7	6	15.4	9.05	1	1	683.363	1364.71	2	1364.7	0.0132	0	43.92	0.0015	TGIVVDPFFNEK
9	CL18Contig1	219	52240	11	9	7	6	15.4	9.05	1	1	683.363	1364.71	2	1364.7	0.0144	0	49.35	0.00042	TGIVVDPFFNEK
9	CL18Contig1	219	52240	11	9	7	6	15.4	9.05	1	1	731.874	1461.73	2	1461.72	0.0151	0	68.42	4.4e-06	SFLMTTVNTFTGK	Oxidation (M)
10	CL20Contig2	213	27858	14	10	3	3	14.1	9.39	1	1	553.806	1105.6	2	1105.61	-0.016	0	48.88	0.00056	YSTSLVLPAR
10	CL20Contig2	213	27858	14	10	3	3	14.1	9.39	1	1	553.814	1105.61	2	1105.61	0	0	24.03	0.17	YSTSLVLPAR
10	CL20Contig2	213	27858	14	10	3	3	14.1	9.39	1	1	553.814	1105.61	2	1105.61	0.0009	0	47.45	0.00079	YSTSLVLPAR
10	CL20Contig2	213	27858	14	10	3	3	14.1	9.39	1	1	553.814	1105.61	2	1105.61	0.001	0	44.61	0.0015	YSTSLVLPAR
10	CL20Contig2	213	27858	14	10	3	3	14.1	9.39	1	1	553.816	1105.62	2	1105.61	0.004	0	52.82	0.00023	YSTSLVLPAR
10	CL20Contig2 / CL20Contig1	213	27858	14	10	3	3	14.1	9.39	1	1	681.351	1360.69	2	1360.72	-0.0318	0	23.82	0.15	SGINSISSQDLLK
10	CL20Contig2 / CL20Contig1	213	27858	14	10	3	3	14.1	9.39	1	1	681.364	1360.71	2	1360.72	-0.006	0	21.04	0.28	SGINSISSQDLLK
10	CL20Contig2 / CL20Contig1	213	27858	14	10	3	3	14.1	9.39	1	1	681.368	1360.72	2	1360.72	0.0011	0	38.84	0.0046	SGINSISSQDLLK
10	CL20Contig2 / CL20Contig1	213	27858	14	10	3	3	14.1	9.39	1	1	681.368	1360.72	2	1360.72	0.0012	0	59.75	3.7e-05	SGINSISSQDLLK
10	CL20Contig2 / CL20Contig1	213	27858	14	10	3	3	14.1	9.39	1	1	681.37	1360.73	2	1360.72	0.0055	0	31.8	0.023	SGINSISSQDLLK
10	CL20Contig2 / CL20Contig1	213	27858	14	10	3	3	14.1	9.39	1	1	681.371	1360.73	2	1360.72	0.0072	0	60.08	3.5e-05	SGINSISSQDLLK
10	CL20Contig2 / CL20Contig1	213	27858	14	10	3	3	14.1	9.39	1	1	681.856	1361.7	2	1360.72	0.978	0	78.93	4.6e-07	SGINSISSQDLLK
10	CL20Contig2 / CL20Contig1	213	27858	14	10	3	3	14.1	9.39	1	1	483.259	1446.76	3	1446.76	-0.0029	1	68.77	4e-06	LVDSFKNINQNR
10	CL20Contig2 / CL20Contig1	213	27858	14	10	3	3	14.1	9.39	1	1	724.39	1446.76	2	1446.76	0.0067	1	57	6e-05	LVDSFKNINQNR
11	CL3Contig3	211	59864	10	7	5	4	11.1	9.13	1	1	448.728	895.442	2	895.44	0.0015	0	23.36	0.23	ANTFTNTK
11	CL3Contig3	211	59864	10	7	5	4	11.1	9.13	1	1	587.332	1172.65	2	1172.66	-0.0053	0	41.52	0.0028	LTTIWLQGNK
11	CL3Contig3	211	59864	10	7	5	4	11.1	9.13	1	1	692.883	1383.75	2	1383.77	-0.0207	0	72.57	1.8e-06	LLNLDLSNNQLK
11	CL3Contig3	211	59864	10	7	5	4	11.1	9.13	1	1	692.891	1383.77	2	1383.77	-0.004	0	84.48	1.2e-07	LLNLDLSNNQLK
11	CL3Contig3	211	59864	10	7	5	4	11.1	9.13	1	1	692.9	1383.78	2	1383.77	0.0126	0	69.74	3.5e-06	LLNLDLSNNQLK
11	CL3Contig3	211	59864	10	7	5	4	11.1	9.13	1	1	723.393	1444.77	2	1444.83	-0.0582	0	57.7	5.6e-05	SIQPAIFSGLTIAK
11	CL3Contig3	211	59864	10	7	5	4	11.1	9.13	1	1	723.398	1444.78	2	1444.83	-0.0481	0	20.5	0.29	SIQPAIFSGLTIAK
11	CL3Contig3	211	59864	10	7	5	4	11.1	9.13	1	1	723.429	1444.84	2	1444.83	0.0147	0	61.2	2.5e-05	SIQPAIFSGLTIAK
11	CL3Contig3	211	59864	10	7	5	4	11.1	9.13	1	1	723.432	1444.85	2	1444.83	0.0196	0	32.03	0.02	SIQPAIFSGLTIAK
11	CL3Contig3	211	59864	10	7	5	4	11.1	9.13	1	1	777.876	1553.74	2	1553.74	-0.0011	0	50.62	0.00023	GEIFEICQSSGSLK
12	CL1Contig6	209	72629	20	11	7	5	9.9	8.82	1	1	421.727	841.439	2	841.455	-0.0152	0	22.79	0.25	QLPLDEK
12	CL1Contig6	209	72629	20	11	7	5	9.9	8.82	1	1	494.249	986.484	2	986.478	0.0058	1	24.31	0.17	RGGNVAGIDE
12	CL1Contig6	209	72629	20	11	7	5	9.9	8.82	1	1	494.256	986.497	2	986.478	0.0191	1	30.31	0.042	RGGNVAGIDE
12	CL1Contig6	209	72629	20	11	7	5	9.9	8.82	1	1	494.258	986.501	2	986.478	0.0233	1	32.58	0.025	RGGNVAGIDE
12	CL1Contig6	209	72629	20	11	7	5	9.9	8.82	1	1	494.258	986.502	2	986.478	0.0236	1	33.42	0.02	RGGNVAGIDE
12	CL1Contig6	209	72629	20	11	7	5	9.9	8.82	1	1	503.721	1005.43	2	1005.43	-0.0016	0	40.32	0.0045	ETSEYSYK
12	CL1Contig6	209	72629	20	11	7	5	9.9	8.82	1	1	503.727	1005.44	2	1005.43	0.01	0	39.22	0.0058	ETSEYSYK
12	CL1Contig6	209	72629	20	11	7	5	9.9	8.82	1	1	503.728	1005.44	2	1005.43	0.0133	0	37.8	0.0081	ETSEYSYK
12	CL1Contig6	209	72629	20	11	7	5	9.9	8.82	1	1	594.812	1187.61	2	1187.65	-0.0447	0	71.05	3.2e-06	IAVPGEIAGYAK
12	CL1Contig6	209	72629	20	11	7	5	9.9	8.82	1	1	594.826	1187.64	2	1187.65	-0.0168	0	61.92	2.6e-05	IAVPGEIAGYAK
12	CL1Contig6	209	72629	20	11	7	5	9.9	8.82	1	1	600.812	1199.61	2	1199.59	0.0205	0	40.57	0.0034	ENGVINGVADGR
12	CL1Contig6	209	72629	20	11	7	5	9.9	8.82	1	1	601.298	1200.58	2	1199.59	0.9927	0	26.25	0.094	ENGVINGVADGR
12	CL1Contig6	209	72629	20	11	7	5	9.9	8.82	1	1	601.304	1200.59	2	1199.59	1.0046	0	36.58	0.0087	ENGVINGVADGR
12	CL1Contig6	209	72629	20	11	7	5	9.9	8.82	1	1	601.306	1200.6	2	1199.59	1.0085	0	52.04	0.00025	ENGVINGVADGR
12	CL1Contig6	209	72629	20	11	7	5	9.9	8.82	1	1	601.307	1200.6	2	1199.59	1.01	0	44.82	0.0013	ENGVINGVADGR
12	CL1Contig6	209	72629	20	11	7	5	9.9	8.82	1	1	423.909	1268.7	3	1268.71	-0.0045	1	46.41	0.00082	QLPLDEKTGLR
12	CL1Contig6	209	72629	20	11	7	5	9.9	8.82	1	1	423.912	1268.71	3	1268.71	0.0059	1	33.93	0.015	QLPLDEKTGLR
12	CL1Contig6	209	72629	20	11	7	5	9.9	8.82	1	1	635.369	1268.72	2	1268.71	0.0136	1	59.22	4.3e-05	QLPLDEKTGLR
12	CL1Contig6	209	72629	20	11	7	5	9.9	8.82	1	1	703.82	1405.63	2	1405.63	-0.0066	0	73.58	1.5e-06	SQSDIENDETLR
12	CL1Contig6	209	72629	20	11	7	5	9.9	8.82	1	1	703.83	1405.65	2	1405.63	0.0135	0	63.28	1.6e-05	SQSDIENDETLR
13	CL3Contig2	205	52961	11	9	2	2	5	9.96	1	1	653.308	1304.6	2	1304.7	-0.096	0	62.4	1.9e-05	FSDLINIENLK
13	CL3Contig2	205	52961	11	9	2	2	5	9.96	1	1	653.341	1304.67	2	1304.7	-0.0292	0	26.18	0.08	FSDLINIENLK
13	CL3Contig2	205	52961	11	9	2	2	5	9.96	1	1	653.345	1304.68	2	1304.7	-0.0221	0	67.63	5.7e-06	FSDLINIENLK
13	CL3Contig2	205	52961	11	9	2	2	5	9.96	1	1	653.346	1304.68	2	1304.7	-0.0206	0	57.6	5.8e-05	FSDLINIENLK
13	CL3Contig2	205	52961	11	9	2	2	5	9.96	1	1	653.346	1304.68	2	1304.7	-0.0197	0	56.22	7.9e-05	FSDLINIENLK
13	CL3Contig2	205	52961	11	9	2	2	5	9.96	1	1	653.348	1304.68	2	1304.7	-0.0169	0	57.73	5.6e-05	FSDLINIENLK
13	CL3Contig2	205	52961	11	9	2	2	5	9.96	0	0	674.325	1346.63	2	1346.67	-0.0327	0	59.11	4.5e-05	EINLQNSDSSIK
13	CL3Contig2	205	52961	11	9	2	2	5	9.96	0	0	674.33	1346.65	2	1346.67	-0.0222	0	56.2	8.9e-05	EINLQNSDSSIK
13	CL3Contig2	205	52961	11	9	2	2	5	9.96	0	0	674.334	1346.65	2	1346.67	-0.0147	0	38.44	0.0053	EINLQNSDSSIK
13	CL3Contig2	205	52961	11	9	2	2	5	9.96	0	0	674.338	1346.66	2	1346.67	-0.0071	0	32.55	0.021	EINLQNSDSSIK
13	CL3Contig2	205	52961	11	9	2	2	5	9.96	0	0	674.341	1346.67	2	1346.67	-0.0008	0	53.77	0.00015	EINLQNSDSSIK
14	CL52Contig1	195	27312	6	5	3	3	16	9.03	0	0	614.809	1227.6	2	1227.62	-0.0163	0	69.28	4.3e-06	VEIIANDQGNR
14	CL52Contig1	195	27312	6	5	3	3	16	9.03	0	0	744.349	1486.68	2	1486.69	-0.0101	0	59.76	3.3e-05	TTPSYVAFTDTER
14	CL52Contig1	195	27312	6	5	3	3	16	9.03	0	0	744.35	1486.69	2	1486.69	-0.0081	0	79.29	3.7e-07	TTPSYVAFTDTER
14	CL52Contig1	195	27312	6	5	3	3	16	9.03	0	0	744.352	1486.69	2	1486.69	-0.005	0	30.31	0.029	TTPSYVAFTDTER
14	CL52Contig1	195	27312	6	5	3	3	16	9.03	0	1	830.427	1658.84	2	1658.89	-0.049	0	78.76	3.8e-07	IINEPTAAALAYGLDK
14	CL52Contig1	195	27312	6	5	3	3	16	9.03	0	1	830.903	1659.79	2	1658.89	0.9028	0	57.49	4.9e-05	IINEPTAAALAYGLDK
15	CL76Contig1	181	23024	4	4	1	1	6.3	9.82	1	1	674.345	1346.67	2	1346.65	0.0283	0	96.06	9.1e-09	ADIGPGTGDLEFR
15	CL76Contig1	181	23024	4	4	1	1	6.3	9.82	1	1	674.354	1346.69	2	1346.65	0.0459	0	81.77	2.5e-07	ADIGPGTGDLEFR
15	CL76Contig1	181	23024	4	4	1	1	6.3	9.82	1	1	674.355	1346.7	2	1346.65	0.0492	0	63.53	1.6e-05	ADIGPGTGDLEFR
15	CL76Contig1	181	23024	4	4	1	1	6.3	9.82	1	1	674.357	1346.7	2	1346.65	0.0525	0	54.01	0.00015	ADIGPGTGDLEFR
16	aar0aka11ye23cm1.1	179	21981	4	4	3	3	19.4	9.46	1	1	441.283	880.551	2	880.538	0.0126	0	56.71	0.00011	IGPLGLSPK
16	aar0aka11ye23cm1.1	179	21981	4	4	3	3	19.4	9.46	1	1	441.289	880.564	2	880.538	0.0259	0	48.67	0.00068	IGPLGLSPK
16	aar0aka11ye23cm1.1	179	21981	4	4	3	3	19.4	9.46	1	1	716.877	1431.74	2	1431.7	0.0374	0	80.73	2.6e-07	CVGGEVGATSSLAPK
16	aar0aka11ye23cm1.1	179	21981	4	4	3	3	19.4	9.46	1	1	883.439	1764.86	2	1764.81	0.05	0	106.18	5.3e-10	EILGTCQSVGCTVEGR
17	CL13Contig1	161	36372	6	2	2	1	6.4	9.35	1	1	436.26	870.505	2	870.517	-0.0126	0	28.64	0.063	IQLEIQK
17	CL13Contig1 / CL13Contig2	161	36372	6	2	2	1	6.4	9.35	1	1	674.344	1346.67	2	1346.68	-0.0094	0	122.99	1.9e-11	FGDSGSPVINAVGK
17	CL13Contig1 / CL13Contig2	161	36372	6	2	2	1	6.4	9.35	1	1	674.349	1346.68	2	1346.68	-0.0005	0	26.8	0.077	FGDSGSPVINAVGK
17	CL13Contig1 / CL13Contig2	161	36372	6	2	2	1	6.4	9.35	1	1	674.352	1346.69	2	1346.68	0.0056	0	30.65	0.032	FGDSGSPVINAVGK
17	CL13Contig1 / CL13Contig2	161	36372	6	2	2	1	6.4	9.35	1	1	674.353	1346.69	2	1346.68	0.0083	0	75.85	9.6e-07	FGDSGSPVINAVGK
17	CL13Contig1 / CL13Contig2	161	36372	6	2	2	1	6.4	9.35	1	1	674.359	1346.7	2	1346.68	0.0209	0	27.78	0.062	FGDSGSPVINAVGK
18	CL209Contig1	150	8725	10	6	2	2	26	5.46	1	1	555.755	1109.5	2	1109.52	-0.0288	0	57.92	6.5e-05	EGFTLDDSVK
18	CL209Contig1	150	8725	10	6	2	2	26	5.46	1	1	555.762	1109.51	2	1109.52	-0.0138	0	26.49	0.091	EGFTLDDSVK
18	CL209Contig1	150	8725	10	6	2	2	26	5.46	1	1	555.768	1109.52	2	1109.52	-0.0032	0	53.34	0.00019	EGFTLDDSVK
18	CL209Contig1	150	8725	10	6	2	2	26	5.46	1	1	557.79	1113.57	2	1113.58	-0.0126	0	40.9	0.0031	LGVIEDAQNR
18	CL209Contig1	150	8725	10	6	2	2	26	5.46	1	1	557.791	1113.57	2	1113.58	-0.0113	0	72.76	2e-06	LGVIEDAQNR
18	CL209Contig1	150	8725	10	6	2	2	26	5.46	1	1	557.793	1113.57	2	1113.58	-0.0066	0	39.22	0.0046	LGVIEDAQNR
18	CL209Contig1	150	8725	10	6	2	2	26	5.46	1	1	557.793	1113.57	2	1113.58	-0.0054	0	77.12	7.5e-07	LGVIEDAQNR
18	CL209Contig1	150	8725	10	6	2	2	26	5.46	1	1	557.794	1113.57	2	1113.58	-0.0052	0	33.34	0.018	LGVIEDAQNR
18	CL209Contig1	150	8725	10	6	2	2	26	5.46	1	1	557.795	1113.58	2	1113.58	-0.0016	0	23.08	0.19	LGVIEDAQNR
18	CL209Contig1	150	8725	10	6	2	2	26	5.46	1	1	558.766	1115.52	2	1113.58	1.9403	0	20.52	0.35	LGVIEDAQNR
19	aar0aka2yp09cm1.1	149	22466	9	6	4	2	15.5	8.56	1	1	426.713	851.412	2	851.414	-0.0015	0	33.28	0.022	ASEYNIR
19	aar0aka2yp09cm1.1	149	22466	9	6	4	2	15.5	8.56	1	1	468.741	935.467	2	935.482	-0.0156	0	40.93	0.0036	SLGGQYGVR
19	aar0aka2yp09cm1.1	149	22466	9	6	4	2	15.5	8.56	1	1	622.831	1243.65	2	1243.68	-0.0299	0	76.1	8.8e-07	TAAGIVDGALSAAK
19	aar0aka2yp09cm1.1	149	22466	9	6	4	2	15.5	8.56	1	1	622.842	1243.67	2	1243.68	-0.008	0	73.83	1.5e-06	TAAGIVDGALSAAK
19	aar0aka2yp09cm1.1	149	22466	9	6	4	2	15.5	8.56	1	1	622.843	1243.67	2	1243.68	-0.0057	0	64.36	1.3e-05	TAAGIVDGALSAAK
19	aar0aka2yp09cm1.1	149	22466	9	6	4	2	15.5	8.56	1	1	622.844	1243.67	2	1243.68	-0.0031	0	32.6	0.02	TAAGIVDGALSAAK
19	aar0aka2yp09cm1.1	149	22466	9	6	4	2	15.5	8.56	1	1	622.845	1243.68	2	1243.68	-0.0017	0	43.3	0.0017	TAAGIVDGALSAAK
19	aar0aka2yp09cm1.1	149	22466	9	6	4	2	15.5	8.56	1	1	623.339	1244.66	2	1243.68	0.9865	0	41.51	0.0027	TAAGIVDGALSAAK
19	aar0aka2yp09cm1.1	149	22466	9	6	4	2	15.5	8.56	1	1	496.609	1486.8	3	1486.8	0.0049	1	29.37	0.036	TAAGIVDGALSAAKDK
20	CL118Contig1	145	16548	4	4	2	2	19.2	9.12	1	1	679.848	1357.68	2	1357.65	0.0295	0	60.13	3.1e-05	DTNGSQFFITTK
20	CL118Contig1	145	16548	4	4	2	2	19.2	9.12	1	1	909.953	1817.89	2	1817.87	0.0241	0	47.22	0.00043	LAENEQFITTPKPSDE
20	CL118Contig1	145	16548	4	4	2	2	19.2	9.12	1	1	909.962	1817.91	2	1817.87	0.0405	0	88.92	2.9e-08	LAENEQFITTPKPSDE
20	CL118Contig1	145	16548	4	4	2	2	19.2	9.12	1	1	909.962	1817.91	2	1817.87	0.0411	0	57.84	3.8e-05	LAENEQFITTPKPSDE
21	aar0aka7ya15cm1.1	136	24002	10	7	1	1	4.2	9.34	0	1	543.794	1085.57	2	1084.66	0.9131	2	64.57	1.4e-05	KNLKDLNLK
21	aar0aka7ya15cm1.1	136	24002	10	7	1	1	4.2	9.34	0	1	543.802	1085.59	2	1084.66	0.9285	2	48.54	0.00058	KNLKDLNLK
21	aar0aka7ya15cm1.1	136	24002	10	7	1	1	4.2	9.34	1	1	543.803	1085.59	2	1084.66	0.9319	2	22.86	0.21	KNLKDLNLK
21	aar0aka7ya15cm1.1	136	24002	10	7	1	1	4.2	9.34	0	1	543.804	1085.59	2	1084.66	0.9339	2	39.6	0.0046	KNLKDLNLK
21	aar0aka7ya15cm1.1	136	24002	10	7	1	1	4.2	9.34	0	1	543.805	1085.6	2	1084.66	0.935	2	52.1	0.00026	KNLKDLNLK
21	aar0aka7ya15cm1.1	136	24002	10	7	1	1	4.2	9.34	0	1	543.805	1085.6	2	1084.66	0.9359	2	67.74	7e-06	KNLKDLNLK
21	aar0aka7ya15cm1.1	136	24002	10	7	1	1	4.2	9.34	0	1	543.809	1085.6	2	1084.66	0.9434	2	47.3	0.00077	KNLKDLNLK
21	aar0aka7ya15cm1.1	136	24002	10	7	1	1	4.2	9.34	0	1	543.811	1085.61	2	1084.66	0.946	2	50.53	0.00037	KNLKDLNLK
21	aar0aka7ya15cm1.1	136	24002	10	7	1	1	4.2	9.34	0	1	543.811	1085.61	2	1084.66	0.9471	2	26.37	0.096	KNLKDLNLK
21	aar0aka7ya15cm1.1	136	24002	10	7	1	1	4.2	9.34	0	1	543.811	1085.61	2	1084.66	0.9476	2	25.66	0.11	KNLKDLNLK
22	CL148Contig1	128	24896	2	2	1	1	6.9	10.6	1	1	852.959	1703.9	2	1703.88	0.0189	0	68.23	3.8e-06	VIDVVYNASNNELVR
22	CL148Contig1	128	24896	2	2	1	1	6.9	10.6	1	1	852.96	1703.91	2	1703.88	0.0218	0	96.06	6.2e-09	VIDVVYNASNNELVR
23	CL19Contig1	120	33239	3	3	1	1	4.5	9.51	1	1	656.875	1311.74	2	1311.71	0.0208	0	53.22	0.00017	GALNAGANLIDGVK
23	CL19Contig1	120	33239	3	3	1	1	4.5	9.51	1	1	656.885	1311.76	2	1311.71	0.0405	0	74.86	1.1e-06	GALNAGANLIDGVK
23	CL19Contig1	120	33239	3	3	1	1	4.5	9.51	1	1	656.89	1311.77	2	1311.71	0.0519	0	67.52	6.1e-06	GALNAGANLIDGVK
23	CL19Contig2	120	21241	3	3	1	1	6.6	9.56	0	1	656.875	1311.74	2	1311.71	0.0208	0	53.22	0.00017	GALNAGANLIDGVK
23	CL19Contig2	120	21241	3	3	1	1	6.6	9.56	0	1	656.885	1311.76	2	1311.71	0.0405	0	74.86	1.1e-06	GALNAGANLIDGVK
23	CL19Contig2	120	21241	3	3	1	1	6.6	9.56	0	1	656.89	1311.77	2	1311.71	0.0519	0	67.52	6.1e-06	GALNAGANLIDGVK
24	CL56Contig1	118	48291	3	3	1	1	2.4	9.75	1	1	573.292	1144.57	2	1144.57	-0.0027	0	67.62	6.7e-06	EGVLSEENLR
24	CL56Contig1	118	48291	3	3	1	1	2.4	9.75	1	1	573.293	1144.57	2	1144.57	-0.0007	0	76.77	8.1e-07	EGVLSEENLR
24	CL56Contig1	118	48291	3	3	1	1	2.4	9.75	1	1	573.296	1144.58	2	1144.57	0.0049	0	49.85	0.0004	EGVLSEENLR
25	CL3Contig6	101	10604	3	2	1	1	14.3	8.09	1	1	774.906	1547.8	2	1547.83	-0.033	0	59.79	3e-05	IILESSGTVNNFVR
25	CL3Contig6	101	10604	3	2	1	1	14.3	8.09	1	1	774.91	1547.81	2	1547.83	-0.0251	0	78.09	4.4e-07	IILESSGTVNNFVR
25	CL3Contig6	101	10604	3	2	1	1	14.3	8.09	1	1	774.91	1547.81	2	1547.83	-0.0249	0	34.97	0.0091	IILESSGTVNNFVR
26	aar0aka3yo05cm1.1	98	22734	1	1	1	1	8	5.18	1	1	951.93	1901.85	2	1901.9	-0.0556	0	98.18	3.2e-09	LYELDTPVDPNDIQDR
27	aar0aka8yh17cm1.1	94	22358	2	2	1	1	6.4	6.12	1	1	687.369	1372.72	2	1372.76	-0.033	0	73.45	1.5e-06	TIQQETVNLLSK
27	aar0aka8yh17cm1.1	94	22358	2	2	1	1	6.4	6.12	1	1	687.373	1372.73	2	1372.76	-0.0242	0	58.21	5.1e-05	TIQQETVNLLSK
28	CL6Contig1	93	75435	18	4	12	4	14.1	9.13	1	1	421.257	840.499	2	840.507	-0.0082	0	42.87	0.0023	LITEIPR
28	CL6Contig1	93	75435	18	4	12	4	14.1	9.13	1	1	422.267	842.52	2	842.53	-0.0095	0	21.5	0.36	LLIPLMK	Oxidation (M)
28	CL6Contig1	93	75435	18	4	12	4	14.1	9.13	1	1	435.755	869.495	2	869.497	-0.0026	0	25.11	0.13	GTPQNILK
28	CL6Contig1	93	75435	18	4	12	4	14.1	9.13	1	1	435.756	869.497	2	869.497	-0.0002	0	21.09	0.34	GTPQNILK
28	CL6Contig1	93	75435	18	4	12	4	14.1	9.13	1	1	486.736	971.458	2	971.46	-0.0016	0	35.27	0.013	YFLDEASK
28	CL6Contig1	93	75435	18	4	12	4	14.1	9.13	1	1	511.759	1021.5	2	1021.51	-0.005	0	35.26	0.015	IINEYENK
28	CL6Contig1	93	75435	18	4	12	4	14.1	9.13	1	1	511.762	1021.51	2	1021.51	0.0025	0	24.68	0.17	IINEYENK
28	CL6Contig1	93	75435	18	4	12	4	14.1	9.13	1	1	512.755	1023.5	2	1023.51	-0.0101	0	38.41	0.0067	NMLGEIFGK	Oxidation (M)
28	CL6Contig1	93	75435	18	4	12	4	14.1	9.13	1	1	531.784	1061.55	2	1061.55	0.0035	0	38.68	0.0057	SLGQVNGYPK
28	CL6Contig1	93	75435	18	4	12	4	14.1	9.13	1	1	532.275	1062.54	2	1061.55	0.9854	0	22.56	0.23	SLGQVNGYPK
28	CL6Contig1	93	75435	18	4	12	4	14.1	9.13	1	1	532.276	1062.54	2	1061.55	0.9866	0	24.35	0.15	SLGQVNGYPK
28	CL6Contig1	93	75435	18	4	12	4	14.1	9.13	1	1	536.264	1070.51	2	1070.52	-0.0082	0	34.89	0.014	FIFVETCR
28	CL6Contig1	93	75435	18	4	12	4	14.1	9.13	1	1	540.285	1078.55	2	1078.57	-0.0113	0	47.32	0.00079	LSDYINNIK
28	CL6Contig1	93	75435	18	4	12	4	14.1	9.13	1	1	540.287	1078.56	2	1078.57	-0.0064	0	34.49	0.015	LSDYINNIK
28	CL6Contig1	93	75435	18	4	12	4	14.1	9.13	1	1	575.813	1149.61	2	1149.6	0.0078	1	31.67	0.027	IINEYENKK
28	CL6Contig1	93	75435	18	4	12	4	14.1	9.13	1	1	588.809	1175.6	2	1175.61	-0.0081	0	37.28	0.0071	ILDEGIEMLK	Oxidation (M)
28	CL6Contig1	93	75435	18	4	12	4	14.1	9.13	1	1	588.812	1175.61	2	1175.61	-0.0013	0	64.02	1.5e-05	ILDEGIEMLK	Oxidation (M)
28	CL6Contig1	93	75435	18	4	12	4	14.1	9.13	1	1	649.847	1297.68	2	1297.69	-0.008	0	54.74	0.00012	LNIEPENQITK
29	CL59Contig1	93	19732	1	1	1	1	8.7	10.5	1	1	878.505	1755	2	1754.84	0.1594	0	93.37	1.1e-08	DINEASVYESYQLPK
30	14014.396.M13for_B05.ab1	88	29504	6	3	5	3	18.1		1	1	407.76	813.505	2	813.544	-0.0388	1	21.73	0.36	LVLVSKR
30	14014.396.M13for_B05.ab1	88	29504	6	3	5	3	18.1		1	1	488.721	975.427	2	975.441	-0.0138	0	22.98	0.26	AGFAGDDAPR
30	14014.396.M13for_B05.ab1	88	29504	6	3	5	3	18.1		1	1	488.744	975.473	2	975.441	0.0325	0	20.34	0.49	AGFAGDDAPR
30	14014.396.M13for_B05.ab1	88	29504	6	3	5	3	18.1		1	1	599.762	1197.51	2	1197.52	-0.0051	0	46.01	0.00091	DSYVGDEAQSK
30	14014.396.M13for_B05.ab1	88	29504	6	3	5	3	18.1		1	1	677.817	1353.62	2	1353.62	0.0029	1	68.47	5e-06	DSYVGDEAQSKR
30	14014.396.M13for_B05.ab1	88	29504	6	3	5	3	18.1		1	1	652.021	1953.04	3	1953.06	-0.0167	0	47.86	0.00033	VAPEEHPVLLTEAPLNPK
31	CL197Contig1	84	13373	4	2	2	2	20	9.51	1	1	599.862	1197.71	2	1197.7	0.0129	0	53.25	0.00017	LNIPILETSAK
31	CL197Contig1	84	13373	4	2	2	2	20	9.51	1	1	599.862	1197.71	2	1197.7	0.0131	0	29.68	0.04	LNIPILETSAK
31	CL197Contig1	84	13373	4	2	2	2	20	9.51	1	1	599.864	1197.71	2	1197.7	0.0162	0	20.82	0.3	LNIPILETSAK
31	CL197Contig1	84	13373	4	2	2	2	20	9.51	1	1	621.837	1241.66	2	1241.63	0.0339	0	68.91	4.6e-06	VGPPSGAAVDSASK
32	CL296Contig1	83	13783	3	3	1	1	9.8	8.89	1	1	645.84	1289.67	2	1289.68	-0.0169	0	53.45	0.00017	SVEITNLSVNSK
32	CL296Contig1	83	13783	3	3	1	1	9.8	8.89	1	1	645.844	1289.67	2	1289.68	-0.0088	0	50.54	0.00034	SVEITNLSVNSK
32	CL296Contig1	83	13783	3	3	1	1	9.8	8.89	1	1	645.854	1289.69	2	1289.68	0.0103	0	55.37	0.00011	SVEITNLSVNSK
33	aar0aka8ya02cm1.1	81	26006	1	1	1	1	5.4	9.82	1	1	645.841	1289.67	2	1289.67	-0.0056	0	81.3	2.9e-07	GISGNQNVFINK
34	12889.817.M13for_C06.ab1	80	31472	3	2	2	2	8.3	10.11	1	1	614.349	1226.68	2	1226.7	-0.0151	0	76.78	7.3e-07	IDGAGVSIINLR
34	12889.817.M13for_C06.ab1	80	31472	3	2	2	2	8.3	10.11	1	1	614.352	1226.69	2	1226.7	-0.009	0	28.2	0.053	IDGAGVSIINLR
34	12889.817.M13for_C06.ab1	80	31472	3	2	2	2	8.3	10.11	1	1	639.327	1276.64	2	1276.65	-0.0094	0	41.37	0.0025	FVDIAIPCNTK
35	aar0aka1yd11cm1.1	80	25970	1	1	1	1	5.7	10.47	1	1	689.366	1376.72	2	1376.71	0.002	0	79.78	3.8e-07	SGTNTVTTLVEQK
36	CL67Contig1	79	41548	1	1	1	1	3.8	5.06	1	1	812.394	1622.77	2	1622.76	0.015	0	78.99	3.3e-07	STSDYLGLNYYTAR
37	aar0aka3yf12cm1.1	79	8286	1	1	1	1	16.9	8.68	1	1	739.396	1476.78	2	1476.78	-0.0049	0	78.6	4.2e-07	YSLNSQPLIDTVK
38	CL127Contig1	77	28274	4	3	1	1	3.5	10.62	1	1	527.819	1053.62	2	1053.65	-0.0318	0	62.11	2.9e-05	LITPITLQR
38	CL127Contig1	77	28274	4	3	1	1	3.5	10.62	1	1	527.833	1053.65	2	1053.65	-0.0023	0	51.13	0.00036	LITPITLQR
38	CL127Contig1	77	28274	4	3	1	1	3.5	10.62	1	1	527.834	1053.65	2	1053.65	-0.0007	0	37.05	0.0093	LITPITLQR
38	CL127Contig1	77	28274	4	3	1	1	3.5	10.62	1	1	527.839	1053.66	2	1053.65	0.0092	0	42.08	0.0029	LITPITLQR
39	CL215Contig1	74	23347	2	1	1	1	5.2	4.85	1	1	670.374	1338.73	2	1338.72	0.0158	0	29.99	0.032	TSFFQALSIPTK
39	CL215Contig1	74	23347	2	1	1	1	5.2	4.85	1	1	670.377	1338.74	2	1338.72	0.0203	0	74.43	1.2e-06	TSFFQALSIPTK
40	aar0aka5ya23cm1.1	71	9812	4	4	1	1	16.1	9.55	1	1	782.418	1562.82	2	1562.8	0.024	0	52.26	0.00016	YAEQITFPPLEGAK
40	aar0aka5ya23cm1.1	71	9812	4	4	1	1	16.1	9.55	1	1	782.419	1562.82	2	1562.8	0.0263	0	47.08	0.00052	YAEQITFPPLEGAK
40	aar0aka5ya23cm1.1	71	9812	4	4	1	1	16.1	9.55	1	1	782.438	1562.86	2	1562.8	0.064	0	45.1	0.00082	YAEQITFPPLEGAK
40	aar0aka5ya23cm1.1	71	9812	4	4	1	1	16.1	9.55	1	1	782.481	1562.95	2	1562.8	0.1502	0	37.81	0.0042	YAEQITFPPLEGAK
41	aar0aka2yi04cm1.1	71	10990	1	1	1	1	9.3	4.7	1	1	551.26	1100.51	2	1100.52	-0.0153	0	70.86	3.4e-06	TDGNSQNPLR
42	CL285Contig1	66	19361	1	1	1	1	6.4	10.23	1	1	595.886	1189.76	2	1189.71	0.0507	0	66.1	9.5e-06	VANVSLLALYK
43	aar0aka1yl18cm1.1	63	23398	1	1	1	1	4.4	9.04	1	1	492.786	983.557	2	983.54	0.0173	0	63.24	1.8e-05	QAVDVSPLR
43	14085.130.M13for_H06.ab1	63	26754	1	1	1	1	3.8	9.33	0	1	492.786	983.557	2	983.54	0.0173	0	63.24	1.8e-05	QAVDVSPLR
44	CL232Contig1	58	22165	4	1	3	1	16.3	5.13	1	1	510.268	1018.52	2	1018.52	0.0012	0	35.86	0.012	TPNNFGTLR
44	CL232Contig1	58	22165	4	1	3	1	16.3	5.13	1	1	589.329	1176.64	2	1176.65	-0.007	0	26.44	0.085	VFNQLSTQIK
44	CL232Contig1	58	22165	4	1	3	1	16.3	5.13	1	1	589.33	1176.64	2	1176.65	-0.0054	0	36.84	0.0078	VFNQLSTQIK
44	CL232Contig1	58	22165	4	1	3	1	16.3	5.13	1	1	682.834	1363.65	2	1363.66	-0.0088	0	57.8	6.1e-05	GSTATVDDFINPK
45	CL257Contig1	56	28798	4	1	3	1	14.4	9.4	1	1	523.296	1044.58	2	1044.59	-0.0074	0	56.33	0.0001	LPDLVYTPK
45	CL257Contig1	56	28798	4	1	3	1	14.4	9.4	1	1	523.298	1044.58	2	1044.59	-0.0044	0	26.14	0.11	LPDLVYTPK
45	CL257Contig1	56	28798	4	1	3	1	14.4	9.4	1	1	708.357	1414.7	2	1414.71	-0.0049	0	31.97	0.021	LTQGENVADNGGLK
45	CL257Contig1	56	28798	4	1	3	1	14.4	9.4	1	1	737.856	1473.7	2	1473.69	0.0031	0	35.86	0.0081	TTPQDIQSNIDDK
46	aar0aka1yp01cm1.1	56	27102	3	2	2	1	6.9	5.26	1	1	408.257	814.5	2	814.528	-0.0273	0	23.28	0.26	TLLLTVR
46	aar0aka1yp01cm1.1	56	27102	3	2	2	1	6.9	5.26	1	1	530.281	1058.55	2	1058.57	-0.0248	0	52.34	0.00026	NQVESLLTR
46	aar0aka1yp01cm1.1	56	27102	3	2	2	1	6.9	5.26	1	1	530.283	1058.55	2	1058.57	-0.0205	0	42.67	0.0024	NQVESLLTR
47	CL160Contig1	56	14154	1	1	1	1	9.4	8.87	1	1	687.353	1372.69	2	1372.71	-0.0174	0	55.55	9.4e-05	TQLEELADDVLK
48	aar0aka4yj05cm1.1	56	12750	1	1	1	1	8.7	10.32	1	1	557.877	1113.74	2	1113.64	0.1007	0	55.51	0.00011	LITPSIVSER
48	aar0aka9ye09cm1.1	56	18299	1	1	1	1	6.3	10.3	0	1	557.877	1113.74	2	1113.64	0.1007	0	55.51	0.00011	LITPSIVSER
49	CL202Contig1	55	25200	1	1	1	1	5.8	10.65	1	1	636.392	1270.77	2	1270.75	0.0192	0	55.38	0.0001	AIVGASLTDILAK
50	CL71Contig1	55	32551	5	1	3	1	11.4	6.18	1	1	509.266	1016.52	2	1016.56	-0.0444	1	33.61	0.019	ITITNDKGR
50	CL71Contig1	55	32551	5	1	3	1	11.4	6.18	0	1	592.32	1182.62	2	1182.64	-0.0149	0	33.93	0.015	FELSGIPPAPR
50	CL71Contig1	55	32551	5	1	3	1	11.4	6.18	0	1	592.324	1182.63	2	1182.64	-0.0066	0	37.75	0.0063	FELSGIPPAPR
50	CL71Contig1	55	32551	5	1	3	1	11.4	6.18	1	1	592.326	1182.64	2	1182.64	-0.0025	0	31.07	0.029	FELSGIPPAPR
50	CL71Contig1	55	32551	5	1	3	1	11.4	6.18	1	1	701.864	1401.71	2	1401.72	-0.0034	0	54.94	0.0001	ELESICNPIVTK
51	CL9Contig1	55	47227	8	2	4	1	7.9	9.27	1	1	502.781	1003.55	2	1003.53	0.0142	0	25.4	0.13	ADPYINIAK
51	CL9Contig1	55	47227	8	2	4	1	7.9	9.27	1	1	580.82	1159.63	2	1159.63	-0.0086	1	21.82	0.26	RADPYINIAK
51	CL9Contig1	55	47227	8	2	4	1	7.9	9.27	1	1	620.805	1239.6	2	1239.62	-0.0245	0	43.36	0.0017	LQQINEPQDR
51	CL9Contig1	55	47227	8	2	4	1	7.9	9.27	1	1	620.809	1239.6	2	1239.62	-0.0175	0	21.19	0.28	LQQINEPQDR
51	CL9Contig1	55	47227	8	2	4	1	7.9	9.27	1	1	620.816	1239.62	2	1239.62	-0.0036	0	24.98	0.12	LQQINEPQDR
51	CL9Contig1	55	47227	8	2	4	1	7.9	9.27	1	1	620.817	1239.62	2	1239.62	-0.0016	0	49.26	0.00043	LQQINEPQDR
51	CL9Contig1	55	47227	8	2	4	1	7.9	9.27	1	1	620.826	1239.64	2	1239.62	0.0169	0	36.08	0.009	LQQINEPQDR
51	CL9Contig1	55	47227	8	2	4	1	7.9	9.27	1	1	527.277	1578.81	3	1578.82	-0.0083	1	26.15	0.062	TLQLDRVCGYNLK
52	aar0aka6yc22cm1.1	53	22002	1	1	1	1	4.7	9.42	1	1	451.27	900.525	2	900.528	-0.003	0	53.36	0.00022	LALSAIEGK
53	aar0aka3yd14cm1.1	53	8537	1	1	1	1	13.7	10.12	1	1	632.834	1263.65	2	1263.66	-0.0082	0	53.3	0.00017	FIFQPSLEQR
54	aar0aka1yf14cm1.1	53	27076	1	1	1	1	3.8	9.21	1	1	552.305	1102.6	2	1102.6	-0.0069	0	52.73	0.00023	IAEIPEYIR
55	aar0aka3yp05cm1.1	52	23357	2	2	2	2	12.7	4.65	1	1	699.309	1396.6	2	1396.61	-0.0077	0	48.42	0.00045	ETNEAIEYSGER
55	aar0aka3yp05cm1.1	52	23357	2	2	2	2	12.7	4.65	1	1	738.404	1474.79	2	1474.8	-0.0091	0	40.46	0.0028	ILVGTNFADVALDK
56	aar0aka11yp19cm1.1	51	21709	2	2	2	2	13.6	5.47	1	1	652.849	1303.68	2	1303.69	-0.0056	0	51.25	0.00026	VQQTVQEIFGR
56	aar0aka11yp19cm1.1	51	21709	2	2	2	2	13.6	5.47	1	1	897.948	1793.88	2	1793.88	0.0029	0	36.95	0.0048	SQVFSTAADGQSQVEIK
57	aar0aka12yd10cm1.1	51	10519	1	1	1	1	9.6	6.06	1	1	436.771	871.527	2	871.487	0.0392	0	51.15	0.00037	GLNASAIAR
58	CL189Contig1	51	24612	5	2	3	2	7	4.38	1	1	421.736	841.457	2	841.466	-0.0084	0	26.71	0.1	TLEINPR
58	CL189Contig1	51	24612	5	2	3	2	7	4.38	1	1	421.738	841.462	2	841.466	-0.0038	0	43.07	0.0023	TLEINPR
58	CL189Contig1	51	24612	5	2	3	2	7	4.38	1	1	485.783	969.551	2	969.561	-0.0096	1	46.89	0.00085	KTLEINPR
58	CL189Contig1	51	24612	5	2	3	2	7	4.38	1	1	491.262	980.509	2	980.54	-0.0309	0	35.73	0.012	LAISNAHQK
58	CL189Contig1	51	24612	5	2	3	2	7	4.38	1	1	491.272	980.53	2	980.54	-0.0103	0	27.78	0.072	LAISNAHQK
59	aar0aka7yc03cm1.1	50	7909	1	1	1	1	15.8	4.2	1	1	580.832	1159.65	2	1159.62	0.03	0	50.21	0.00037	LATSVGQSNVGK
60	CL27Contig1	50	28705	1	1	1	1	3.8	8.94	1	1	555.292	1108.57	2	1108.54	0.0293	0	49.78	0.00043	YNEQDLTVK
61	CL98Contig1	49	24409	1	1	1	1	3.9	9.53	1	1	457.78	913.545	2	913.56	-0.0145	0	48.72	0.00061	QTVAVGVIK
62	aar0aka1yc19cm1.1	45	14690	2	1	2	1	16.7	10.28	1	1	498.828	995.641	2	995.613	0.0284	0	45.48	0.0013	IVTIIANPR
62	aar0aka1yc19cm1.1	45	14690	2	1	2	1	16.7	10.28	1	1	627.341	1252.67	2	1252.63	0.0382	0	25.67	0.091	FTQLTGSAVDSK
63	aar0aka11ym18cm1.1	45	24870	1	1	1	1	3.7	6.71	1	1	458.261	914.508	2	914.519	-0.0109	0	44.71	0.0016	SAIENILR
64	CL130Contig1	44	12162	1	1	1	1	12.7	9.58	1	1	711.899	1421.78	2	1421.79	-0.0079	0	44.16	0.0013	LFYAGSGVPSVVVK
65	CL304Contig1	44	29260	1	1	1	1	4	7.7	1	1	669.34	1336.66	2	1336.66	0.0025	0	43.58	0.0016	IINNLYDDTTR
66	CL113Contig1	43	17335	1	1	1	1	7	10.48	1	1	609.424	1216.83	2	1216.72	0.115	0	43.47	0.0017	NLYVIAVQGIK
67	CL49Contig1	42	37179	3	1	3	1	10.9	4.92	1	1	586.29	1170.57	2	1170.56	0.0104	0	38.48	0.0058	AYQDAFEISK
67	CL49Contig1	42	37179	3	1	3	1	10.9	4.92	1	1	598.303	1194.59	2	1194.59	0.0042	0	29.13	0.045	YLAEVATGDTR
67	CL49Contig1	42	37179	3	1	3	1	10.9	4.92	1	1	767.381	1532.75	2	1532.73	0.0164	0	42.22	0.0018	AVTETGVELSNEER
68	CL32Contig1	42	65631	3	1	3	1	4.4	8.22	1	1	483.285	964.556	2	964.571	-0.0144	0	20.22	0.44	AVIVADHLK
68	CL32Contig1	42	65631	3	1	3	1	4.4	8.22	1	1	536.777	1071.54	2	1071.56	-0.0169	0	33.87	0.018	NLIENINDK
68	CL32Contig1	42	65631	3	1	3	1	4.4	8.22	1	1	559.817	1117.62	2	1117.61	0.0054	1	42.1	0.0025	NIEVYPKQK
69	CL128Contig1	42	30041	2	1	2	1	11	9.87	1	1	644.844	1287.67	2	1287.66	0.0135	0	41.89	0.0024	GLCAIAQAESLR
69	CL128Contig1	42	30041	2	1	2	1	11	9.87	1	1	945.491	1888.97	2	1888.97	-0.0009	0	30.69	0.019	FTNDAPQPPQPQVAPIAV
70	CL216Contig1	42	19981	2	1	1	1	6.7	9.71	1	1	681.902	1361.79	2	1361.74	0.046	0	41.82	0.0024	VIDLYSPSEIVK
70	CL216Contig1	42	19981	2	1	1	1	6.7	9.71	1	1	681.907	1361.8	2	1361.74	0.0543	0	31.59	0.025	VIDLYSPSEIVK
71	CL239Contig1	41	27827	2	1	2	1	9.7	9.08	1	1	535.332	1068.65	2	1068.65	-0.0058	0	24.15	0.16	ISSNPVLVIK
71	CL239Contig1	41	27827	2	1	2	1	9.7	9.08	1	1	804.396	1606.78	2	1606.78	-0.0056	0	40.85	0.0023	QQDYNELLENTLK
72	CL151Contig1	40	27716	1	1	1	1	4.9	10.32	1	1	669.857	1337.7	2	1337.69	0.005	0	40.28	0.0032	VSQNYVIATSTR
73	12157.536.M13for_B03.ab1	40	23005	2	1	1	1	6	5.63	1	1	760.399	1518.78	2	1518.79	-0.0101	0	21.13	0.22	DINELTNSIYIPK
73	12157.536.M13for_B03.ab1	40	23005	2	1	1	1	6	5.63	1	1	760.405	1518.8	2	1518.79	0.0024	0	39.77	0.003	DINELTNSIYIPK
74	aar0aka7yd14cm1.1	39	19905	1	1	1	1	8.9	6.66	1	1	933.509	1865	2	1865.03	-0.0232	0	38.83	0.0027	NTIITAIQTLPNNVPEK
75	aar0aka4yo05cm1.1	39	6788	2	1	2	1	39	8.12	1	1	493.782	985.549	2	985.556	-0.0067	0	29.67	0.045	LEQLNTIR
75	aar0aka4yo05cm1.1	39	6788	2	1	2	1	39	8.12	1	1	894.434	1786.85	2	1786.85	0.0014	0	38.74	0.003	SIYYPDFIAANQETR
76	CL111Contig1	39	18243	1	0	1	0	5.1	10.56	1	1	422.27	842.526	2	841.538	0.9877	0	38.65	0.0069	VVLVLSGR

## Sheet: R
Table S3. Matrix scores and peptides identified by mass spectrometry (R).
prot_hit_num	prot_acc	prot_score	prot_mass	prot_matches	prot_matches_sig	prot_sequences	prot_sequences_sig	prot_cover	prot_pi	pep_isbold	pep_isunique	pep_exp_mz	pep_exp_mr	pep_exp_z	pep_calc_mr	pep_delta	pep_miss	pep_score	pep_expect	pep_seq	pep_var_mod
1	CL1Contig7	698	68132	30	16	12	7	17.6	6.97	1	1	432.735	863.456	2	863.475	-0.0195	0	32.15	0.035	ALFITDGK
1	CL1Contig7	698	68132	30	16	12	7	17.6	6.97	1	1	432.745	863.475	2	863.475	0	0	41.58	0.0039	ALFITDGK
1	CL1Contig7	698	68132	30	16	12	7	17.6	6.97	1	1	432.767	863.52	2	863.475	0.0447	0	45.75	0.0015	ALFITDGK
1	CL1Contig7	698	68132	30	16	12	7	17.6	6.97	1	1	432.767	863.52	2	863.475	0.0451	0	33.79	0.024	ALFITDGK
1	CL1Contig7 / CL1Contig2	698	68132	30	16	12	7	17.6	6.97	1	1	472.757	943.5	2	943.497	0.0023	1	34.5	0.018	EKAPGDISK
1	CL1Contig7 / CL1Contig2	698	68132	30	16	12	7	17.6	6.97	1	1	472.757	943.5	2	943.497	0.0024	1	36.03	0.013	EKAPGDISK
1	CL1Contig7 / CL1Contig2	698	68132	30	16	12	7	17.6	6.97	1	1	472.757	943.5	2	943.497	0.0025	1	31.37	0.037	EKAPGDISK
1	CL1Contig7 / CL1Contig2	698	68132	30	16	12	7	17.6	6.97	1	1	472.759	943.503	2	943.497	0.0055	1	21.71	0.34	EKAPGDISK
1	CL1Contig7 / CL1Contig2	698	68132	30	16	12	7	17.6	6.97	1	1	472.76	943.506	2	943.497	0.0086	1	38.23	0.0076	EKAPGDISK
1	CL1Contig7 / CL1Contig2	698	68132	30	16	12	7	17.6	6.97	1	1	472.775	943.536	2	943.497	0.0382	1	39.23	0.0061	EKAPGDISK
1	CL1Contig7 / CL1Contig2	698	68132	30	16	12	7	17.6	6.97	1	1	474.767	947.519	2	947.482	0.0371	0	41.88	0.003	NVDFLNAR
1	CL1Contig7 / CL1Contig2	698	68132	30	16	12	7	17.6	6.97	1	1	475.246	948.478	2	947.482	0.9956	0	42.64	0.0024	NVDFLNAR
1	CL1Contig7	698	68132	30	16	12	7	17.6	6.97	1	1	502.225	1002.44	2	1002.43	0.0033	0	33.47	0.021	TMTSDAYAK	Oxidation (M)
1	CL1Contig7	698	68132	30	16	12	7	17.6	6.97	1	1	502.245	1002.48	2	1002.43	0.0425	0	21.43	0.33	TMTSDAYAK	Oxidation (M)
1	CL1Contig7	698	68132	30	16	12	7	17.6	6.97	1	1	516.274	1030.53	2	1030.53	0.0045	1	29.41	0.051	APGDISKESK
1	CL1Contig7	698	68132	30	16	12	7	17.6	6.97	1	1	553.361	1104.71	2	1104.65	0.0527	1	33.35	0.02	ALFITDGKLK
1	CL1Contig7	698	68132	30	16	12	7	17.6	6.97	1	1	573.413	1144.81	2	1144.68	0.129	0	56.82	7.4e-05	ITTAVSSVLVR
1	CL1Contig7 / CL1Contig2	698	68132	30	16	12	7	17.6	6.97	1	1	574.875	1147.74	2	1147.6	0.1336	0	64.96	1.2e-05	GITSAICALSR
1	CL1Contig7 / CL1Contig2	698	68132	30	16	12	7	17.6	6.97	1	1	574.876	1147.74	2	1147.6	0.1356	0	59.08	4.8e-05	GITSAICALSR
1	CL1Contig7 / CL1Contig2	698	68132	30	16	12	7	17.6	6.97	1	1	448.944	1343.81	3	1343.68	0.1309	1	55.16	9.9e-05	EGDSILGVADGRR
1	CL1Contig7 / CL1Contig2	698	68132	30	16	12	7	17.6	6.97	1	1	672.925	1343.84	2	1343.68	0.1561	1	26.77	0.068	EGDSILGVADGRR
1	CL1Contig7	698	68132	30	16	12	7	17.6	6.97	1	1	573.289	1716.84	3	1716.86	-0.0156	1	31.91	0.017	EGDLVTPDKLCETLK
1	CL1Contig7	698	68132	30	16	12	7	17.6	6.97	1	1	866.935	1731.85	2	1731.89	-0.0344	1	153.51	1.2e-14	AIDSSADIINKDETLK
1	CL1Contig7	698	68132	30	16	12	7	17.6	6.97	1	1	578.296	1731.87	3	1731.89	-0.0224	1	90.43	2.4e-08	AIDSSADIINKDETLK
1	CL1Contig7	698	68132	30	16	12	7	17.6	6.97	1	1	578.305	1731.89	3	1731.89	0.0044	1	56.51	6e-05	AIDSSADIINKDETLK
1	CL1Contig7	698	68132	30	16	12	7	17.6	6.97	1	1	578.309	1731.9	3	1731.89	0.0151	1	60.91	2.2e-05	AIDSSADIINKDETLK
1	CL1Contig7	698	68132	30	16	12	7	17.6	6.97	1	1	866.965	1731.92	2	1731.89	0.0264	1	147.74	4.5e-14	AIDSSADIINKDETLK
1	CL1Contig7	698	68132	30	16	12	7	17.6	6.97	1	1	578.327	1731.96	3	1731.89	0.071	1	71.65	1.8e-06	AIDSSADIINKDETLK
1	CL1Contig7	698	68132	30	16	12	7	17.6	6.97	1	1	866.995	1731.98	2	1731.89	0.0862	1	156.39	6.1e-15	AIDSSADIINKDETLK
1	CL1Contig7 / CL1Contig2	698	68132	30	16	12	7	17.6	6.97	1	1	639.719	1916.13	3	1915.93	0.1996	2	74.19	7.6e-07	EGDSILGVADGRRGGSVQGS
2	14014.396.M13for_B05.ab1	489	29118	18	15	5	5	19.6	6.42	1	1	488.725	975.436	2	975.441	-0.0053	0	77.81	8.7e-07	AGFAGDDAPR
2	14014.396.M13for_B05.ab1	489	29118	18	15	5	5	19.6	6.42	1	1	488.727	975.439	2	975.441	-0.0018	0	80.15	5.1e-07	AGFAGDDAPR
2	14014.396.M13for_B05.ab1	489	29118	18	15	5	5	19.6	6.42	1	1	488.75	975.486	2	975.441	0.0455	0	45.75	0.0014	AGFAGDDAPR
2	14014.396.M13for_B05.ab1	489	29118	18	15	5	5	19.6	6.42	1	1	599.77	1197.53	2	1197.52	0.0108	0	59.38	4.2e-05	DSYVGDEAQSK
2	14014.396.M13for_B05.ab1	489	29118	18	15	5	5	19.6	6.42	1	1	599.773	1197.53	2	1197.52	0.0163	0	50.63	0.00032	DSYVGDEAQSK
2	14014.396.M13for_B05.ab1	489	29118	18	15	5	5	19.6	6.42	1	1	400.241	1197.7	3	1197.7	0.0028	0	51.23	0.00028	AVFPSIVGRPR
2	14014.396.M13for_B05.ab1	489	29118	18	15	5	5	19.6	6.42	1	1	599.865	1197.71	2	1197.7	0.0167	0	31.57	0.026	AVFPSIVGRPR
2	14014.396.M13for_B05.ab1	489	29118	18	15	5	5	19.6	6.42	1	1	599.865	1197.72	2	1197.7	0.0178	0	33.83	0.015	AVFPSIVGRPR
2	14014.396.M13for_B05.ab1	489	29118	18	15	5	5	19.6	6.42	1	1	452.215	1353.62	3	1353.62	0.0077	1	43.94	0.0014	DSYVGDEAQSKR
2	14014.396.M13for_B05.ab1	489	29118	18	15	5	5	19.6	6.42	1	1	677.823	1353.63	2	1353.62	0.0148	1	70.94	2.9e-06	DSYVGDEAQSKR
2	14014.396.M13for_B05.ab1	489	29118	18	15	5	5	19.6	6.42	1	1	677.824	1353.63	2	1353.62	0.0183	1	101.38	2.6e-09	DSYVGDEAQSKR
2	14014.396.M13for_B05.ab1	489	29118	18	15	5	5	19.6	6.42	1	1	677.831	1353.65	2	1353.62	0.031	1	47.08	0.00069	DSYVGDEAQSKR
2	14014.396.M13for_B05.ab1	489	29118	18	15	5	5	19.6	6.42	1	1	677.831	1353.65	2	1353.62	0.0313	1	87.24	6.7e-08	DSYVGDEAQSKR
2	14014.396.M13for_B05.ab1	489	29118	18	15	5	5	19.6	6.42	1	1	652.023	1953.05	3	1953.06	-0.0086	0	53.1	9.9e-05	VAPEEHPVLLTEAPLNPK
2	14014.396.M13for_B05.ab1	489	29118	18	15	5	5	19.6	6.42	1	1	652.025	1953.05	3	1953.06	-0.0032	0	95.8	5.3e-09	VAPEEHPVLLTEAPLNPK
2	14014.396.M13for_B05.ab1	489	29118	18	15	5	5	19.6	6.42	1	1	652.03	1953.07	3	1953.06	0.0109	0	27.99	0.032	VAPEEHPVLLTEAPLNPK
2	14014.396.M13for_B05.ab1	489	29118	18	15	5	5	19.6	6.42	1	1	652.031	1953.07	3	1953.06	0.0137	0	103.36	9.3e-10	VAPEEHPVLLTEAPLNPK
2	14014.396.M13for_B05.ab1	489	29118	18	15	5	5	19.6	6.42	1	1	652.032	1953.08	3	1953.06	0.0183	0	38.68	0.0027	VAPEEHPVLLTEAPLNPK
2	14085.1111.M13for_F01.ab1	489	28308	18	15	5	5	19.8	6.48	0	1	488.725	975.436	2	975.441	-0.0053	0	77.81	8.7e-07	AGFAGDDAPR
2	14085.1111.M13for_F01.ab1	489	28308	18	15	5	5	19.8	6.48	0	1	488.727	975.439	2	975.441	-0.0018	0	80.15	5.1e-07	AGFAGDDAPR
2	14085.1111.M13for_F01.ab1	489	28308	18	15	5	5	19.8	6.48	0	1	488.75	975.486	2	975.441	0.0455	0	45.75	0.0014	AGFAGDDAPR
2	14085.1111.M13for_F01.ab1	489	28308	18	15	5	5	19.8	6.48	0	1	599.77	1197.53	2	1197.52	0.0108	0	59.38	4.2e-05	DSYVGDEAQSK
2	14085.1111.M13for_F01.ab1	489	28308	18	15	5	5	19.8	6.48	0	1	599.773	1197.53	2	1197.52	0.0163	0	50.63	0.00032	DSYVGDEAQSK
2	14085.1111.M13for_F01.ab1	489	28308	18	15	5	5	19.8	6.48	0	1	400.241	1197.7	3	1197.7	0.0028	0	51.23	0.00028	AVFPSIVGRPR
2	14085.1111.M13for_F01.ab1	489	28308	18	15	5	5	19.8	6.48	0	1	599.865	1197.71	2	1197.7	0.0167	0	31.57	0.026	AVFPSIVGRPR
2	14085.1111.M13for_F01.ab1	489	28308	18	15	5	5	19.8	6.48	0	1	599.865	1197.72	2	1197.7	0.0178	0	33.83	0.015	AVFPSIVGRPR
2	14085.1111.M13for_F01.ab1	489	28308	18	15	5	5	19.8	6.48	0	1	452.215	1353.62	3	1353.62	0.0077	1	43.94	0.0014	DSYVGDEAQSKR
2	14085.1111.M13for_F01.ab1	489	28308	18	15	5	5	19.8	6.48	0	1	677.823	1353.63	2	1353.62	0.0148	1	70.94	2.9e-06	DSYVGDEAQSKR
2	14085.1111.M13for_F01.ab1	489	28308	18	15	5	5	19.8	6.48	0	1	677.824	1353.63	2	1353.62	0.0183	1	101.38	2.6e-09	DSYVGDEAQSKR
2	14085.1111.M13for_F01.ab1	489	28308	18	15	5	5	19.8	6.48	0	1	677.831	1353.65	2	1353.62	0.031	1	47.08	0.00069	DSYVGDEAQSKR
2	14085.1111.M13for_F01.ab1	489	28308	18	15	5	5	19.8	6.48	0	1	677.831	1353.65	2	1353.62	0.0313	1	87.24	6.7e-08	DSYVGDEAQSKR
2	14085.1111.M13for_F01.ab1	489	28308	18	15	5	5	19.8	6.48	0	1	652.023	1953.05	3	1953.06	-0.0086	0	53.1	9.9e-05	VAPEEHPVLLTEAPLNPK
2	14085.1111.M13for_F01.ab1	489	28308	18	15	5	5	19.8	6.48	0	1	652.025	1953.05	3	1953.06	-0.0032	0	95.8	5.3e-09	VAPEEHPVLLTEAPLNPK
2	14085.1111.M13for_F01.ab1	489	28308	18	15	5	5	19.8	6.48	0	1	652.03	1953.07	3	1953.06	0.0109	0	27.99	0.032	VAPEEHPVLLTEAPLNPK
2	14085.1111.M13for_F01.ab1	489	28308	18	15	5	5	19.8	6.48	0	1	652.031	1953.07	3	1953.06	0.0137	0	103.36	9.3e-10	VAPEEHPVLLTEAPLNPK
2	14085.1111.M13for_F01.ab1	489	28308	18	15	5	5	19.8	6.48	0	1	652.032	1953.08	3	1953.06	0.0183	0	38.68	0.0027	VAPEEHPVLLTEAPLNPK
3	CL28Contig1	198	59209	8	6	7	5	12.8		1	1	455.313	908.612	2	908.46	0.1522	0	21.92	0.36	SGTAEFLGK
3	CL28Contig1	198	59209	8	6	7	5	12.8		1	1	496.38	990.746	2	990.586	0.16	0	52.66	0.00026	LIINSLYR
3	CL28Contig1	198	59209	8	6	7	5	12.8		1	1	510.336	1018.66	2	1018.48	0.1746	0	30.31	0.043	VQPGDSFNR
3	CL28Contig1	198	59209	8	6	7	5	12.8		1	1	557.921	1113.83	2	1113.65	0.176	0	62.39	1.9e-05	LLSLTNNALR
3	CL28Contig1	198	59209	8	6	7	5	12.8		1	1	557.924	1113.83	2	1113.65	0.1837	0	63.66	1.4e-05	LLSLTNNALR
3	CL28Contig1	198	59209	8	6	7	5	12.8		1	1	567.871	1133.73	2	1133.54	0.1923	0	56.33	9.8e-05	ETNPEFEIR
3	CL28Contig1	198	59209	8	6	7	5	12.8		1	1	647.917	1293.82	2	1293.59	0.2254	0	44.35	0.0013	QFNNLNSNSEK
3	CL28Contig1	198	59209	8	6	7	5	12.8		1	1	750.514	1499.01	2	1498.76	0.2498	0	109.05	2.9e-10	GIVDSDDLPLNVSR
4	CL209Contig1	91	8725	3	2	2	1	26	5.46	1	1	555.861	1109.71	2	1109.52	0.184	0	29.2	0.049	EGFTLDDSVK
4	CL209Contig1	91	8725	3	2	2	1	26	5.46	1	1	557.857	1113.7	2	1113.58	0.1207	0	56.67	8.2e-05	LGVIEDAQNR
4	CL209Contig1	91	8725	3	2	2	1	26	5.46	1	1	557.892	1113.77	2	1113.58	0.1911	0	72.44	2.1e-06	LGVIEDAQNR
5	CL3Contig4	79	109590	7	4	6	4	6.5	9.21	1	1	468.81	935.606	2	935.446	0.1603	0	28.8	0.059	DAYNAINR
5	CL3Contig4	79	109590	7	4	6	4	6.5	9.21	1	1	554.906	1107.8	2	1107.62	0.1792	0	21.84	0.25	IVSSITDFVK
5	CL3Contig4	79	109590	7	4	6	4	6.5	9.21	1	1	571.38	1140.75	2	1140.56	0.1892	0	41.56	0.0029	DVTYQNFVR
5	CL3Contig4	79	109590	7	4	6	4	6.5	9.21	1	1	617.879	1233.74	2	1233.53	0.2162	0	38.7	0.0052	TNPEGSDDPFR
5	CL3Contig4	79	109590	7	4	6	4	6.5	9.21	1	1	674.415	1346.82	2	1346.67	0.1483	0	28.87	0.047	EINLQNSDSSIK
5	CL3Contig4	79	109590	7	4	6	4	6.5	9.21	1	1	674.449	1346.88	2	1346.67	0.2149	0	61.78	2.3e-05	EINLQNSDSSIK
5	CL3Contig4	79	109590	7	4	6	4	6.5	9.21	1	1	708.445	1414.87	2	1414.72	0.1504	0	51.81	0.00021	TTFPNYFVTGIR
6	CL257Contig1	79	28798	2	2	2	2	9.2	9.4	1	1	523.353	1044.69	2	1044.59	0.1055	0	52.45	0.00025	LPDLVYTPK
6	CL257Contig1	79	28798	2	2	2	2	9.2	9.4	1	1	708.444	1414.87	2	1414.71	0.1685	0	64.67	1.1e-05	LTQGENVADNGGLK
7	CL3Contig3	79	59864	5	3	5	3	11.1	9.13	1	1	448.749	895.483	2	895.44	0.0433	0	24.85	0.16	ANTFTNTK
7	CL3Contig3	79	59864	5	3	5	3	11.1	9.13	1	1	587.357	1172.7	2	1172.66	0.0448	0	48.05	0.00061	LTTIWLQGNK
7	CL3Contig3	79	59864	5	3	5	3	11.1	9.13	1	1	692.916	1383.82	2	1383.77	0.0448	0	42.98	0.0016	LLNLDLSNNQLK
7	CL3Contig3	79	59864	5	3	5	3	11.1	9.13	1	1	723.449	1444.88	2	1444.83	0.0541	0	29.38	0.037	SIQPAIFSGLTIAK
7	CL3Contig3	79	59864	5	3	5	3	11.1	9.13	1	1	777.911	1553.81	2	1553.74	0.0684	0	62.9	1.4e-05	GEIFEICQSSGSLK
8	aar0aka7ya15cm1.1	72	24002	1	1	1	1	4.2	9.34	1	1	543.819	1085.62	2	1084.66	0.9627	2	72.42	2.4e-06	KNLKDLNLK
9	CL2Contig1	72	57795	1	1	1	1	1.8	4.56	0	1	543.819	1085.62	2	1085.61	0.0151	1	71.92	2.7e-06	ENLKDLNLK
10	CL18Contig1	61	53673	4	2	4	2	8.7	9.05	1	1	485.251	968.487	2	968.445	0.0417	0	53.15	0.00021	ESDLSGFSK
10	CL18Contig1	61	53673	4	2	4	2	8.7	9.05	1	1	503.207	1004.4	2	1004.51	-0.1142	0	31.67	0.034	ISDLSGGQTK
10	CL18Contig1	61	53673	4	2	4	2	8.7	9.05	1	1	542.844	1083.67	2	1083.63	0.0443	0	26.08	0.099	KPLNDIGVTK
10	CL18Contig1	61	53673	4	2	4	2	8.7	9.05	1	1	683.381	1364.75	2	1364.7	0.0501	0	48.41	0.00052	TGIVVDPFFNEK
11	CL296Contig1	57	13783	1	1	1	1	9.8	8.89	1	1	645.858	1289.7	2	1289.68	0.019	0	56.88	7.9e-05	SVEITNLSVNSK
12	CL1Contig6	50	72629	3	1	3	1	4.7	8.82	0	1	503.73	1005.45	2	1005.43	0.0166	0	37.08	0.0095	ETSEYSYK
12	CL1Contig6	50	72629	3	1	3	1	4.7	8.82	0	1	594.846	1187.68	2	1187.65	0.0231	0	49.99	0.00041	IAVPGEIAGYAK
12	CL1Contig6	50	72629	3	1	3	1	4.7	8.82	0	1	423.914	1268.72	3	1268.71	0.0112	1	31.18	0.027	QLPLDEKTGLR
13	aar0aka8ya02cm1.1	50	26006	1	1	1	1	5.4	9.82	1	1	645.857	1289.7	2	1289.67	0.0275	0	49.69	0.00041	GISGNQNVFINK
14	aar0aka10yd18cm1.1	50	28146	1	1	1	1	5.8	8.72	1	1	495.686	1484.04	3	1483.8	0.2359	1	49.58	0.00024	LEEVEANAIVGGKR
15	aar0aka5yo12cm1.1	47	27235	1	1	1	1	3.8	6.24	1	1	485.406	968.798	2	968.577	0.221	0	46.97	0.00053	VAVVNQLAR
16	CL9Contig1	46	47227	2	1	2	1	4.6	9.27	1	1	507.814	1013.61	2	1013.61	0.0007	1	26.92	0.085	KVELEIVGK
16	CL9Contig1	46	47227	2	1	2	1	4.6	9.27	1	1	620.822	1239.63	2	1239.62	0.0098	0	46.21	0.00088	LQQINEPQDR
17	CL56Contig1	45	48291	1	1	1	1	2.4	9.75	1	1	573.355	1144.7	2	1144.57	0.1235	0	45.16	0.0012	EGVLSEENLR
18	aar0aka2ye18cm1.1	43	13204	1	1	1	1	7	9.65	1	1	493.871	985.727	2	985.592	0.1349	2	43.27	0.0019	INNLEKKK
19	CL2Contig11	41	35408	1	1	1	1	4.2	9.85	1	1	625.347	1248.68	2	1248.62	0.0602	0	41.45	0.0028	TSDAETAAVVASK

## Sheet: Information
Table S3. Matrix scores and peptides identified by mass spectrometry .
Report URI (VG)	http://capm.medecine.univmed.fr/mascot/cgi/master_results.pl?file=../data/20130729/F017562.dat
Peak list data path VG	C:\Program Files (x86)\Matrix Science\Mascot Daemon\mgf\1117 aphidius-merged glandes1-30\mascot_daemon_merge.mgf
Report URI (R)	http://capm.medecine.univmed.fr/mascot/cgi/master_results.pl?file=../data/20130729/F017458.dat
Peak list data path R	C:\Program Files (x86)\Matrix Science\Mascot Daemon\mgf\1118 aphidius-merged reservoir1-10\mascot_daemon_merge.mgf
Peak list format	Mascot generic
Search type	MIS
Mascot version	2.3.0
Database	aphidius-ervi
Fasta file	ae_fr-it_340c_1571s.fasta
Total sequences	11466
Total residues	1941226
Sequences after taxonomy filter	11466
Number of queries	3157				Information
Decoy VG	--------------------------------------------------------
Number of matches above identity threshold in search of real database	426
Number of matches above identity threshold in search of decoy database	1			glandes FDR=0.23%
Number of matches above homology threshold in search of real database	438
Number of matches above homology threshold in search of decoy database	1
Decoy R	--------------------------------------------------------
Number of matches above identity threshold in search of real database	59
Number of matches above identity threshold in search of decoy database	0			reservoirs FDR= 0%
Number of matches above homology threshold in search of real database	67
Number of matches above homology threshold in search of decoy database	0
Fixed modifications	--------------------------------------------------------
Identifier	Name	Delta	Neutral loss
1	Carbamidomethyl (C)	57.0215
Variable modifications	--------------------------------------------------------
Identifier	Name	Delta	Neutral loss(es)
1	Oxidation (M)	15.9949	0	63.9983
Search Parameters	--------------------------------------------------------
Taxonomy filter	All entries
Enzyme	Trypsin
Maximum Missed Cleavages	2
Fixed modifications	Carbamidomethyl (C)
Variable modifications	Oxidation (M)
Peptide Mass Tolerance	0.3
Peptide Mass Tolerance Units	Da
Fragment Mass Tolerance	0.3
Fragment Mass Tolerance Units	Da
Mass values	Monoisotopic
Instrument type	ESI-QUAD-TOF
Isotope error mode	2
Decoy database also searched	1
Format parameters	--------------------------------------------------------
Significance threshold	0.005
Max. number of hits	0
Use MudPIT protein scoring	1
Ions score cut-off	20
Include same-set proteins	1
Include sub-set proteins	0
Include unassigned	0
Require bold red	0

## Sheet: Legend
prot_hit_num	protein hit number
prot_acc	protein accession number
prot_desc	protein description
prot_score	protein mascot score
prot_mass	protein mass
prot_matches	number of assigned peptide matches
prot_matches_sig	number of assigned peptide matches above identity threshold
prot_sequences	number of peptide sequences matched
prot_sequences_sig	number of sequences matched above identity threshold
prot_cov	protein coverage (%)
prot_pi	protein Isoelectric point (pI)
pep_isbold	value=1 if rank of peptide =1 (value 0 otherwise)
pep_isunique	value = 1 if peptide is unique to one particular protein (value 0 otherwise)
pep_exp_mz	observed charge state
pep_exp_mr	observed relative molecular mass
pep_exp_z	observed charge state
pep_calc_mr	calculated relative molecular mass
pep_delta	(pep_calc_mr) - (pep_exp_mr)
pep_miss	number of missed enzyme cleavage sites
pep_score	peptide match score
pep_expect	peptide match expectation value
pep_seq	peptide sequence
pep_var_mod	variable modifications used to get the match
