# Supplementary material for: Identification of the main venom protein components of Aphidius ervi, a parasitoid wasp of the aphid model Acyrthosiphon pisum
Source: BMC Genomics. 2014 May 6;15(1):342. doi: 10.1186/1471-2164-15-342 (PMC4035087; doi:10.1186/1471-2164-15-342)
Supplement: Supplementary file 6 — Additional file 6: Table S4: Unisequences found in proteomics. Mixed contigs are highlighted in gray. (XLS 52 KB) [file 12864_2014_6064_MOESM6_ESM.xls]

## Sheet: Feuil1
Table S4. Unisequences found in proteomics. Mixed contigs are highlighted in gray.
	ESTs			MASCOT MATCHES			SIMILARITY SEARCHES
Unisequence Name	Total	FR	IT	Gland	Reservoir	Signal peptide prediction	Best hit from NR database (Accession number)	E-value	Description	InterPro	Putative function
CL1Contig7	319	317	2	133	16	Yes	CAL69624.1	0.0	putative gamma glutamyl transpeptidase [Aphidius ervi]	Gamma-glutamyl transpeptidase	Gamma-glutamyl transpeptidase
CL1Contig2	120	50	70	33	8	Yes	CAL69624.1	0.0	putative gamma glutamyl transpeptidase [Aphidius ervi]	Gamma-glutamyl transpeptidase	Gamma-glutamyl transpeptidase
CL1Contig6	100	96	4	11	1	Yes	CAL69624.1	4e-132	putative gamma glutamyl transpeptidase [Aphidius ervi]	Gamma-glutamyl transpeptidase	Gamma-glutamyl transpeptidase
CL3Contig4	60	60		30	4		XP_001978593.1	1e-23	GG17594 [Drosophila erecta]
CL9Contig1	41	34	7	2	1	Yes	XP_003490242.1	4e-26	PREDICTED: serine proteinase stubble-like isoform 2 [Bombus impatiens]	Peptidase S1	Serine protease homologue
CL6Contig1	40	37	3	4			No Hits
CL3Contig2	35	34	1	9		?	XP_002101210.1	1e-11	GE17494 [Drosophila yakuba]
CL2Contig1	30	24	6	18	1	Yes	XP_002036263.1	4e-10	GM12748 [Drosophila sechellia]
CL18Contig1	25	25		9	2	Yes	XP_003698157.1	1e-23	PREDICTED: antitrypsin-like [Apis florea]	Serpin	Serpin
CL3Contig3	23	21	2	7	3	Yes	XP_001948969.2	1e-27	PREDICTED: leucine-rich repeats and immunoglobulin-like domains protein 1-like [Acyrthosiphon pisum]	Leucine-rich repeat	Leucine rich repeat domain-containing protein
CL13Contig1	23	20	3	2		Yes	XP_003700841.1	3e-20	PREDICTED: chymotrypsin-1-like [Megachile rotundata]	Peptidase S1	Serine protease homologue
CL19Contig1	20	16	4	3		?	No Hits
CL28Contig1	15	13	2	52	6	Yes	EFZ20720.1	1e-105	hypothetical protein SINV_11907 [Solenopsis invicta]	Heat shock protein Hsp90	Endoplasmin
CL20Contig1	15	6	9	10		Yes	XP_003401050.1	9e-09	PREDICTED: trypsin-1-like [Bombus terrestris]	Peptidase S1	Serine protease homologue
CL2Contig11	14	14		18	1	?	No Hits
CL27Contig1	14	11	3	1		Yes	No Hits
CL32Contig1	13	12	1	1		?	XP_003226308.1	3e-09	PREDICTED: low-density lipoprotein receptor-related protein 2-like [Anolis carolinensis]	Six-bladed beta-propeller, TolB-like	Low-density lipoprotein receptor-related protein 2
CL20Contig2	10	10		6		Yes	XP_003401050.1	4e-09	PREDICTED: trypsin-1-like [Bombus terrestris]	Peptidase S1	Serine protease homologue
CL13Contig2	8	8		2		?	XP_003492428.1	2e-18	PREDICTED: chymotrypsin-2-like [Bombus impatiens]	Peptidase S1	Serine protease homologue
CL48Contig1	7	5	2	23		Yes	AFM45298.1	2e-130	heat shock protein 70II(B6) [Habrobracon hebetor]	Heat shock protein 70	Heat shock protein 70
CL3Contig5	7	7		5	1	?	No Hits			Leucine-rich repeat	Leucine-rich repeat domain-containing protein
CL49Contig1	7	7		1			AEW70330.1	2e-132	14-3-3 zeta [Camponotus floridanus]	14-3-3 protein	14-3-3 family
CL59Contig1	6	5	1	1			AAX62454.1	1e-59	ribosomal protein S26 [Lysiphlebus testaceipes]	Ribosomal protein S26e	Ribosomal protein
CL62Contig1	6	6		14		?	XP_003698663.1	8e-76	PREDICTED: heat shock 70 kDa protein cognate 3-like [Apis florea]	Heat shock protein 70	Heat shock protein 70
CL56Contig1	6	6		3	1	?	EGI59103.1	5e-110	Elongation factor 2 [Acromyrmex echinatior]	Translation elongation factor EFG/EF2	Elongation factor 2
CL71Contig1	5	5		1		?	ACA53150.1	3e-91	heat shock cognate 70 protein [Pteromalus puparum]	Heat shock protein 70	Heat shock protein 70
CL76Contig1	5	3	2	4			AAX62443.1	2e-61	ribosomal protein S10 [Lysiphlebus testaceipes]	Plectin/S10, N-terminal	Ribosomal protein
CL19Contig2	5	5		3			No Hits
CL67Contig1	5	5		1		?	XP_001603640.2	2e-49	PREDICTED: myrosinase 1-like isoform 1 [Nasonia vitripennis]	Glycoside hydrolase	Glycoside hydrolase domain-containing protein
CL52Contig1	4	3	1	6		?	ACD84944.1	3e-108	heat shock protein 70 [Macrocentrus cingulum]	Heat shock protein 70	Heat shock protein 70
CL98Contig1	4	4		1		?	NP_001166227.1	1e-64	elongation factor 1-alpha [Nasonia vitripennis]	Translation elongation factor EFTu/EF1A	Elongation factor 1-alpha
CL128Contig1	3	3		1			AAX62423.1	3e-110	ribosomal protein S3 [Lysiphlebus testaceipes]	Ribosomal protein S3	Ribosomal protein
CL118Contig1	3	3		4		?	XP_971028.1	3e-34	PREDICTED: similar to CG2852 CG2852-PA [Tribolium castaneum]	Peptidyl-prolyl cis-trans isomerase	Peptidyl-prolyl cis-trans isomerase
CL113Contig1	3	3		1		?	NP_001037227.1	4e-69	ribosomal protein L23 [Bombyx mori]	Ribosomal protein L14b/L23e	Ribosomal protein
CL127Contig1	3	3		3			XP_001599702.1	4e-106	PREDICTED: 40S ribosomal protein S6-like [Nasonia vitripennis]	Ribosomal protein S6e	Ribosomal protein
CL148Contig1	3	3		2			AAX62461.1	3e-103	ribosomal protein S8 [Lysiphlebus testaceipes]	Ribosomal protein S8e	Ribosomal protein
CL130Contig1	3	3		1		?	No Hits
CL151Contig1	3	3		1			AAX62452.1	1e-71	ribosomal protein L6 [Lysiphlebus testaceipes]	Ribosomal protein L6E	Ribosomal protein
CL170Contig1	2	2		13			AAP57537.3	8e-172	heat shock protein 70 [Locusta migratoria]	Heat shock protein 70	Heat shock protein 70
CL232Contig1	2	2		1		?	EGI69109.1	4e-70	Heparanase [Acromyrmex echinatior]	Glycoside hydrolase	Glycoside hydrolase domain-containing protein
CL257Contig1	2	2		1	2	?	XP_002432226.1	3e-41	endothelin-converting enzyme, putative [Pediculus humanus corporis]	Peptidase M13, neprilysin	Neprilysin
CL189Contig1	2	1	1	2		?	XP_003701264.1	4e-53	PREDICTED: endoplasmin-like [Megachile rotundata]	Heat shock protein Hsp90	Endoplasmin
CL209Contig1	2	2		6	2	?	EFZ20720.1	3e-16	hypothetical protein SINV_11907 [Solenopsis invicta]	Heat shock protein Hsp90	Endoplasmin
CL160Contig1	2	2		1		?	XP_624153.3	3e-45	PREDICTED: hypoxia up-regulated protein 1-like [Apis mellifera]	Heat shock protein 70	Hypoxia up-regulated protein 1
CL197Contig1	2	2		2		?	ABM55612.1	4e-19	putative RAB1 [Maconellicoccus hirsutus]	Ras GTPase	Rab GTPase family
CL304Contig1	2	2		1		?	No Hits
CL3Contig6	2	2		2		?	No Hits
CL202Contig1	2	1	1	1			AAX62387.1	3e-48	ribosomal protein L24 [Lysiphlebus testaceipes]	Ribosomal protein L24e	Ribosomal protein
CL285Contig1	2	2		1			EFN74123.1	5e-76	40S ribosomal protein S23 [Camponotus floridanus]	Ribosomal protein S12/S23	Ribosomal protein
CL239Contig1	2	2		1			XP_001602959.1	4e-25	PREDICTED: calpain-B-like [Nasonia vitripennis]	Peptidase	Calpain
CL215Contig1	2	2		1		?	EFZ19789.1	2e-83	hypothetical protein SINV_09784 [Solenopsis invicta]	Ribosomal protein L10	Ribosomal protein
CL296Contig1	2	2		3	1	?	No Hits
CL216Contig1	2	2		1			EFZ21369.1	9e-60	hypothetical protein SINV_04528 [Solenopsis invicta]	Ribosomal protein S10	Ribosomal protein
aar0aka7ya15cm1.1	1	1		7	1	?	No Hits
aar0aka2yp09cm1.1	1	1		6		?	EFX87790.1	4e-88	hypothetical protein DAPPUDRAFT_306380 [Daphnia pulex]	Thioredoxin	Protein disulfide isomerase
14014.396.M13for_B05.ab1	1		1	3	15		XP_315269.4	9e-117	AGAP011516-PA [Anopheles gambiae str. PEST]	Actin	Actin
14085.1111.M13for_F01.ab1	1		1		15		ADV40137.1	2e-96	actin 5C [Latrodectus hesperus]	Actin	Actin
aar0aka1yp01cm1.1	1	1		2		?	EGI61914.1	8e-63	Staphylococcal nuclease domain-containing protein 1 [Acromyrmex echinatior]	Tudor domain	Staphylococcal nuclease domain-containing protein
aar0aka5ya23cm1.1	1	1		4			No Hits
aar0aka1yc19cm1.1	1	1		1		?	AAX62459.1	6e-33	ribosomal protein S18 [Lysiphlebus testaceipes]	Ribosomal protein S13	Ribosomal protein
aar0aka11ye23cm1.1	1	1		4			AAX62480.1	3e-75	ribosomal protein L12 [Lysiphlebus testaceipes]	Ribosomal protein L11	Ribosomal protein
12889.817.M13for_C06.ab1	1		1	2			XP_001608082.1	5e-98	PREDICTED: 40S ribosomal protein SA-like [Nasonia vitripennis]	Ribosomal protein S2	Ribosomal protein
aar0aka1yd11cm1.1	1	1		1		?	AAX62388.1	5e-104	ribosomal protein L7a [Lysiphlebus testaceipes]	Ribosomal protein L7A	Ribosomal protein
aar0aka8yh17cm1.1	1	1		2		?	No Hits
aar0aka3yp05cm1.1	1	1		2			EGI70251.1	2e-73	Protein disulfide-isomerase [Acromyrmex echinatior]	Thioredoxin	Protein disulfide isomerase
aar0aka11yp19cm1.1	1	1		2		?	XP_001599525.2	2e-83	PREDICTED: heat shock 70 kDa protein cognate 5-like [Nasonia vitripennis]	Heat shock protein 70	Heat shock protein 70
aar0aka3yd14cm1.1	1	1		1		?	No Hits
aar0aka8ya02cm1.1	1	1		1	1	?	XP_003425279.1	5e-21	PREDICTED: hypothetical protein LOC100122544 [Nasonia vitripennis]	Serpin	Serpin
aar0aka3yf12cm1.1	1	1		1		?	No Hits
aar0aka7yc03cm1.1	1	1		1		?	EFZ09605.1	3e-20	hypothetical protein SINV_01877 [Solenopsis invicta]		Transcription factor BTF3-like
aar0aka2yi04cm1.1	1	1		1		?	No Hits
aar0aka11ym18cm1.1	1	1		1		?	EFN71722.1	6e-67	Inositol-3-phosphate synthase A [Camponotus floridanus]	Myo-inositol-1-phosphate synthase	Inositol-3-phosphate synthase
aar0aka12yd10cm1.1	1	1		1		?	XP_001605685.1	2e-22	PREDICTED: fatty acid synthase-like [Nasonia vitripennis]		Fatty acid synthase
aar0aka1yl18cm1.1	1	1		1			AAX62467.1	7e-95	ribosomal protein S5 isoform A [Lysiphlebus testaceipes]	Ribosomal protein S7	Ribosomal protein
aar0aka6yc22cm1.1	1	1		1		?	XP_003244301.1	6e-18	PREDICTED: hypothetical protein LOC100569507 [Acyrthosiphon pisum]	Peptidase C2, calpain	Calpain
aar0aka4yj05cm1.1	1	1		1		?	AAX62463.1	3e-34	ribosomal protein S25 [Lysiphlebus testaceipes]	Ribosomal protein S25	Ribosomal protein
aar0aka9ye09cm1.1	1	1		1		?	AAX62463.1	5e-37	ribosomal protein S25 [Lysiphlebus testaceipes]	Ribosomal protein S25	Ribosomal protein
aar0aka1yf14cm1.1	1	1		1			No Hits
aar0aka4yo05cm1.1	1	1		1		?	XP_001604130.1	1e-14	PREDICTED: inositol-3-phosphate synthase 1-A-like [Nasonia vitripennis]	Myo-inositol-1-phosphate synthase	Inositol-3-phosphate synthase
aar0aka3yo05cm1.1	1	1		1		?	XP_001602865.2	1e-81	PREDICTED: vesicular integral-membrane protein VIP36-like [Nasonia vitripennis]	Legume-like lectin	Vesicular integral-membrane protein VIP36-like
aar0aka7yd14cm1.1	1	1		1		?
12157.536.M13for_B03.ab1	1		1	1			XP_003700039.1	3e-93	PREDICTED: V-type proton ATPase catalytic subunit A-like [Megachile rotundata]	ATPase, F1/V1/A1 complex	V-type proton ATPase catalytic subunit A
14085.130.M13for_H06.ab1	1		1	1			AAX62424.1	3e-113	ribosomal protein S5 isoform A [Lysiphlebus testaceipes]	Ribosomal protein S7	Ribosomal protein
aar0aka10yd18cm1.1	1	1			1	?	XP_001948420.2	3e-105	PREDICTED: paramyosin, long form-like [Acyrthosiphon pisum]	Myosin tail	Paramyosin, long form-like
aar0aka5yo12cm1.1	1	1			1	?	XP_003707588.1	8e-111	PREDICTED: spectrin beta chain-like [Megachile rotundata]	Spectrin repeat	Spectrin
aar0aka2ye18cm1.1	1	1			1	?	No Hits
ESTs: Number of ESTs (FR: France, IT: Italy).
Mascot Matches: Number of matches with peptides.
Signal peptide prediction: Prediction of peptide signal by TargetP. ? means that prediction of secretion could not be performed due to the incompleteness of the sequence.
